# Supplementary material for: NG2 glia protect against prion neurotoxicity by inhibiting microglia-to-neuron prostaglandin E2 signaling
Source: Nat Neurosci. 2024 May 27;27(8):1534–44. doi: 10.1038/s41593-024-01663-x (PMC11303249; doi:10.1038/s41593-024-01663-x)
Supplement: Supplementary file 2 — Table 1, Differentially expressed genes (Cox2+ versus Cox2− microglia in the cerebral cortex of prion-inoculated mice). Table 2, Differentially expressed genes (Ptges+ versus Ptges− microglia in the cerebral cortex of prion-inoculated mice). Table 3, Differentially expressed genes (Cox2+ versus Cox2− microglia in the hippocampus of prion-inoculated mice). Table 4, Differentially expressed genes (Ptges+ versus Ptges− microglia in the hippocampus of prion-inoculated mice). [file 41593_2024_1663_MOESM2_ESM.xlsx]

## Sheet: Supplementary table 1
	p_val	avg_log2FC	pct.1	pct.2	p_val_adj
Mapkapk2	0	0.753162	0.973	0.835	0
Btg2	0	0.668444	0.98	0.817	0
Ptgs2	0	2.51568	0.988	0	0
Atf3	0	0.678727	0.98	0.805	0
Frmd4a	0	-0.595873	0.934	0.982	0
Dusp2	0	1.10264	0.71	0.304	0
Gm14023	0	0.57768	0.711	0.396	0
Il1a	0	0.968736	0.949	0.761	0
Il1b	0	1.31987	0.851	0.497	0
Sdc4	0	1.06463	0.715	0.444	0
Cebpb	0	0.626379	0.94	0.797	0
P2ry12	0	-0.623477	0.909	0.978	0
Mcl1	0	0.479457	0.979	0.908	0
Nfkb1	0	0.749601	0.986	0.954	0
Gbp5	0	1.2559	0.61	0.228	0
Gem	0	0.730698	0.885	0.584	0
Nr4a3	0	0.653994	0.35	0.128	0
Jun	0	0.499312	0.967	0.816	0
Pde4b	0	1.21684	0.886	0.473	0
Marcksl1	0	0.695224	0.774	0.515	0
Rsrp1	0	-0.917759	0.57	0.821	0
Clic4	0	1.33547	0.933	0.603	0
Cxcl2	0	1.75699	0.56	0.208	0
Rasgef1b	0	0.760468	0.981	0.846	0
Fosb	0	0.733323	0.822	0.48	0
Zfp36	0	0.620321	0.983	0.807	0
Ppp1r15a	0	0.828793	0.899	0.58	0
Rab20	0	0.512856	0.829	0.564	0
Hmgb2	0	0.631118	0.905	0.659	0
Jund	0	0.510443	0.985	0.904	0
Ier2	0	0.887764	0.942	0.644	0
Junb	0	0.655854	0.995	0.915	0
Zfhx3	0	-0.574017	0.978	0.992	0
Casp4	0	0.608941	0.829	0.532	0
Birc3	0	0.58584	0.861	0.624	0
Icam1	0	1.02456	0.914	0.737	0
Zc3h12c	0	0.990426	0.652	0.408	0
Mthfsl	0	0.856232	0.721	0.436	0
Gm10634	0	0.631736	0.702	0.365	0
Bcl2a1d	0	0.954201	0.95	0.68	0
Bcl2a1a	0	1.21786	0.805	0.427	0
Bcl2a1b	0	1.01328	0.98	0.848	0
Ccrl2	0	0.973975	0.974	0.711	0
Csrnp1	0	0.492781	0.514	0.212	0
Hivep2	0	0.65692	0.916	0.754	0
Tnfaip3	0	0.798793	0.977	0.738	0
Lilrb4a	0	0.647328	0.475	0.219	0
Srgn	0	1.15089	0.984	0.892	0
Gadd45b	0	1.04171	0.922	0.546	0
Btg1	0	0.566977	0.983	0.903	0
Phlda1	0	0.702796	0.374	0.145	0
Ikzf1	0	-0.655695	0.878	0.962	0
Plek	0	0.700913	1	0.997	0
Rel	0	0.741951	0.969	0.869	0
Il12b	0	1.86363	0.369	0.122	0
Irf1	0	0.757729	0.721	0.439	0
Nlrp3	0	1.07378	0.882	0.627	0
Kdm6b	0	0.775119	0.802	0.479	0
Ccl3	0	0.863112	0.922	0.771	0
Ccl4	0	0.848553	0.948	0.852	0
Arl5c	0	1.08356	0.865	0.589	0
H3f3b	0	0.611506	1	0.997	0
Socs3	0	0.740382	0.892	0.593	0
Gm17056	0	0.497823	0.493	0.205	0
Ifrd1	0	1.04312	0.946	0.691	0
Arhgap5	0	-0.666782	0.937	0.977	0
Nfkbia	0	0.964975	0.988	0.877	0
Numb	0	-0.684831	0.87	0.958	0
Fos	0	0.807997	0.972	0.719	0
Tnfaip2	0	1.21399	0.802	0.497	0
Gpr132	0	0.304356	0.253	0.076	0
Rapgef5	0	-0.579875	0.965	0.989	0
Cd83	0	0.639436	0.999	0.968	0
Ell2	0	0.969863	0.712	0.394	0
Gtf2h2	0	-0.620325	0.53	0.759	0
Otulinl	0	-0.612936	0.866	0.957	0
Maff	0	0.466209	0.577	0.275	0
Nr4a1	0	0.646601	0.918	0.64	0
Litaf	0	0.666098	0.96	0.799	0
Nfkbiz	0	0.982598	0.976	0.753	0
Mir155hg	0	0.944516	0.543	0.183	0
Dusp1	0	0.748724	0.917	0.588	0
Cdkn1a	0	1.04995	0.712	0.35	0
Pim1	0	0.776312	0.625	0.268	0
Tnf	0	0.997013	0.924	0.663	0
Ier3	0	0.686779	0.808	0.524	0
Tnfsf9	0	1.14192	0.561	0.208	0
Gm2629	0	-0.679175	0.735	0.887	0
Egr1	0	0.791931	0.943	0.657	0
Cd14	0	1.07149	0.957	0.854	0
Smim3	0	0.713676	0.773	0.467	0
Ehd1	0	0.612845	0.491	0.174	0
Fth1	0	0.67126	1	1	0
Dusp5	0	0.69411	0.537	0.206	0
Cybb	0	1.17065	0.335	0.126	0
Tmem119	3.3115e-305	-0.624684	0.732	0.901	6.98494e-301
Gm10790	1.59417e-303	-0.711927	0.591	0.805	3.36257e-299
Cd52	2.10339e-302	0.645952	0.985	0.946	4.43668e-298
Cd274	2.21217e-301	0.810313	0.693	0.448	4.66614e-297
Id2	4.29836e-301	0.627463	0.876	0.689	9.06652e-297
Malt1	7.91803e-301	1.28854	0.717	0.528	1.67015e-296
Cxcl16	5.87226e-300	0.536733	0.915	0.76	1.23864e-295
Nfkbid	8.44995e-300	0.567063	0.724	0.437	1.78235e-295
Gch1	4.03029e-299	0.52685	0.54	0.276	8.5011e-295
Plcl2	4.06065e-299	-0.638162	0.888	0.956	8.56512e-295
Tyrobp	6.63142e-299	0.399353	1	1	1.39877e-294
Tlr2	1.0961e-298	0.627285	0.857	0.683	2.312e-294
Ifitm10	2.71609e-297	-0.681102	0.698	0.867	5.72906e-293
Plaur	1.48118e-294	0.596415	0.756	0.514	3.12425e-290
Tnfaip8	1.56962e-292	0.61598	0.758	0.531	3.31081e-288
Itga5	2.82278e-292	0.739663	0.57	0.317	5.95408e-288
Lilr4b	5.12268e-292	0.413042	0.263	0.087	1.08053e-287
Elmo1	5.4493e-292	-0.56549	0.985	0.996	1.14942e-287
Dhx40	1.52137e-289	1.17772	0.522	0.287	3.20902e-285
Txnrd1	2.19944e-289	0.70953	0.723	0.499	4.63928e-285
Ckap2l	3.93273e-289	0.399924	0.44	0.196	8.2953e-285
Rnf19b	6.71657e-285	0.586582	0.899	0.737	1.41673e-280
Arhgap45	4.06116e-284	-0.569671	0.622	0.804	8.56621e-280
Rabgef1	5.16678e-284	0.499139	0.801	0.564	1.08983e-279
Slco2b1	2.46284e-281	-0.618175	0.702	0.87	5.19488e-277
Ucp2	2.29103e-279	0.421088	0.993	0.968	4.83248e-275
Vsir	6.83725e-278	-0.475671	0.907	0.966	1.44218e-273
Inpp5d	5.31978e-277	-0.486605	0.968	0.994	1.1221e-272
Zfp710	1.48269e-276	-0.642006	0.707	0.854	3.12743e-272
Ssh2	2.53865e-273	-0.591649	0.929	0.977	5.35478e-269
Tanc2	2.5653e-272	-0.535696	0.986	0.995	5.41099e-268
Maf	1.46524e-269	-0.593524	0.814	0.924	3.09063e-265
Rreb1	4.51828e-269	-0.611009	0.903	0.96	9.5304e-265
Ptger4	1.06227e-268	0.488962	0.344	0.142	2.24065e-264
Ulk2	3.14574e-267	-0.578697	0.762	0.889	6.63532e-263
Tgif1	4.31434e-267	0.433417	0.809	0.566	9.10024e-263
Pwwp2a	4.52512e-267	-0.562233	0.554	0.761	9.54483e-263
Rpl41	7.16212e-265	0.321934	1	1	1.51071e-260
Dock8	7.51082e-263	-0.588742	0.898	0.954	1.58426e-258
Sod2	1.42447e-262	0.582259	0.609	0.377	3.00464e-258
Sall1	1.8519e-262	-0.558156	0.684	0.85	3.9062e-258
Pag1	2.19238e-262	-0.565014	0.949	0.981	4.6244e-258
Ankrd33b	1.31356e-261	0.472428	0.27	0.096	2.77069e-257
4933406I18Rik	5.30336e-261	-0.70176	0.881	0.952	1.11864e-256
Abca9	1.8778e-258	-0.563447	0.78	0.903	3.96084e-254
Tbc1d4	8.55891e-258	0.655228	0.505	0.27	1.80533e-253
Fgd2	4.2819e-257	-0.537361	0.655	0.828	9.03181e-253
Tmsb4x	9.64859e-257	0.339324	1	1	2.03518e-252
Gm35188	2.17139e-256	-0.730381	0.388	0.621	4.58012e-252
Dock4	4.23721e-255	-0.509405	0.985	0.995	8.93754e-251
Dot1l	1.72739e-254	0.454826	0.582	0.336	3.64359e-250
Srgap2	2.43145e-253	-0.54138	0.976	0.992	5.12867e-249
Serinc3	6.33736e-251	-0.386823	0.988	0.996	1.33674e-246
Dcstamp	1.09956e-245	0.990006	0.292	0.116	2.31931e-241
Pip4k2a	2.06754e-245	-0.502206	0.926	0.97	4.36107e-241
Hpgds	9.70594e-244	-0.420432	0.965	0.989	2.04727e-239
Snx29	2.1141e-243	-0.528901	0.9	0.962	4.45928e-239
Ftl1	3.36628e-243	0.423235	1	1	7.1005e-239
Dusp16	7.58554e-242	0.493548	0.847	0.639	1.60002e-237
Iqgap1	4.35484e-241	0.482112	0.39	0.184	9.18566e-237
Sgms1	7.31884e-241	0.663715	0.849	0.704	1.54376e-236
Cyth4	2.83264e-240	-0.432228	0.879	0.943	5.97488e-236
Nfe2l2	2.8435e-240	0.439998	0.98	0.954	5.99779e-236
Tagln2	6.30642e-239	0.460952	0.667	0.427	1.33021e-234
Tuba1c	1.23464e-236	0.386377	0.603	0.349	2.60422e-232
Spp1	5.36193e-236	1.50925	0.743	0.565	1.13099e-231
Rab7b	8.75687e-236	0.568012	0.661	0.421	1.84709e-231
Pan3	1.44805e-234	-0.532241	0.823	0.919	3.05437e-230
Dip2b	4.30951e-234	-0.482718	0.916	0.966	9.09006e-230
Sqstm1	5.93382e-233	0.543964	0.919	0.797	1.25162e-228
AC149090.1	5.7127e-230	-0.544566	0.628	0.789	1.20498e-225
Med12l	6.33141e-230	-0.568941	0.49	0.697	1.33548e-225
Tank	1.59515e-229	0.661325	0.829	0.689	3.36465e-225
Osm	2.50643e-229	0.501011	0.525	0.291	5.28681e-225
H2-Q7	9.8943e-229	0.435658	0.699	0.453	2.08701e-224
Relb	3.23342e-228	0.40918	0.792	0.554	6.82026e-224
Adap2	2.24712e-227	-0.473259	0.875	0.953	4.73985e-223
Csmd3	3.17357e-227	-0.68027	0.887	0.966	6.69401e-223
Chd9	1.92569e-226	-0.505226	0.912	0.964	4.06185e-222
Alcam	1.01819e-225	0.72391	0.312	0.132	2.14768e-221
Gm14963	2.00832e-225	0.270875	0.266	0.1	4.23615e-221
Mpp7	6.07625e-225	0.699559	0.678	0.472	1.28166e-220
Pabpc1	7.96316e-225	0.314299	0.998	0.989	1.67967e-220
P2ry13	3.3725e-221	-0.470481	0.684	0.847	7.11362e-217
Chd4	3.34689e-220	0.513826	0.956	0.892	7.05959e-216
Ptgs1	1.15913e-219	-0.509628	0.761	0.89	2.44496e-215
Selplg	2.29505e-219	-0.522229	0.882	0.952	4.84094e-215
Tgm2	5.71634e-219	0.555521	0.656	0.435	1.20575e-214
Wfdc17	7.48076e-217	0.511309	0.311	0.133	1.57792e-212
Qk	1.23265e-216	-0.380209	0.997	1	2.60003e-212
St3gal1	1.2905e-214	0.381198	0.307	0.132	2.72205e-210
Zswim4	2.32522e-213	0.364767	0.516	0.287	4.90459e-209
Fam49b	2.02372e-212	-0.39217	0.982	0.993	4.26863e-208
Kansl1	3.16892e-212	-0.470349	0.887	0.946	6.6842e-208
Lyn	5.38382e-211	-0.384621	0.997	0.998	1.13561e-206
Ints6l	1.50856e-210	-0.582948	0.554	0.743	3.182e-206
Cpd	1.17877e-208	0.544412	0.843	0.707	2.48639e-204
Gas7	1.20133e-208	0.426037	0.366	0.173	2.53396e-204
Hsp90ab1	2.37352e-208	0.344779	0.997	0.992	5.00646e-204
Acap2	4.56954e-208	-0.45419	0.784	0.892	9.63853e-204
0610040J01Rik	8.7569e-208	-0.538049	0.585	0.772	1.84709e-203
Cd86	5.52737e-207	0.496335	0.989	0.977	1.16589e-202
2011-09-01	9.07861e-207	0.521546	0.551	0.336	1.91495e-202
Basp1	1.64874e-206	0.344191	0.999	0.998	3.47768e-202
Skil	3.07549e-206	0.394421	0.982	0.955	6.48713e-202
Mbnl1	1.15842e-205	-0.466094	0.978	0.989	2.44346e-201
Tubgcp5	2.23345e-205	-0.532814	0.518	0.704	4.71101e-201
AI504432	7.71852e-205	0.595769	0.41	0.22	1.62807e-200
Plekho2	8.00619e-205	0.380975	0.826	0.603	1.68874e-200
Coq10b	1.63079e-204	0.437	0.768	0.549	3.43983e-200
Stk38l	2.5005e-204	0.594613	0.71	0.5	5.27431e-200
Ldlrad4	6.12406e-204	-0.43038	0.994	0.997	1.29175e-199
Egr2	8.28312e-204	0.346237	0.41	0.204	1.74716e-199
Pvr	7.84489e-202	0.299348	0.314	0.139	1.65472e-197
Egr3	6.65583e-201	0.517953	0.566	0.33	1.40391e-196
Fcho2	1.27215e-200	-0.445044	0.843	0.918	2.68334e-196
Csf1	1.40847e-199	0.679368	0.844	0.732	2.9709e-195
Ppp1r9a	1.60952e-199	-0.509454	0.849	0.928	3.39495e-195
Zc3h12a	3.62541e-199	0.379161	0.613	0.384	7.64707e-195
Tnip1	4.86525e-199	0.404832	0.561	0.345	1.02623e-194
Itch	1.64207e-198	-0.473229	0.639	0.784	3.46362e-194
Anxa5	3.07786e-198	0.547086	0.679	0.482	6.49214e-194
Bcl6	9.58378e-198	0.432283	0.694	0.468	2.02151e-193
2001-03-01	4.64751e-197	-0.528506	0.595	0.761	9.80299e-193
Dpys	5.09531e-197	0.292318	0.354	0.168	1.07475e-192
Fcer1g	1.21631e-196	0.296616	1	0.999	2.56556e-192
Plcg2	2.97675e-196	-0.470886	0.735	0.848	6.27886e-192
Rin2	2.28463e-195	-0.506683	0.774	0.888	4.81896e-191
Nsd1	5.17235e-195	-0.481482	0.738	0.851	1.091e-190
Lpl	1.5018e-194	0.832807	0.453	0.252	3.16774e-190
Sppl3	3.50267e-194	-0.45985	0.611	0.763	7.38818e-190
Rap1gds1	8.66772e-194	-0.463477	0.908	0.956	1.82828e-189
Eif1	1.34577e-193	0.298292	0.998	0.993	2.83864e-189
Vim	3.1212e-192	0.702789	0.265	0.112	6.58356e-188
Sowahc	4.82146e-192	0.42086	0.888	0.771	1.01699e-187
Fxyd5	7.05717e-192	0.463455	0.551	0.339	1.48857e-187
Gpr34	1.12843e-191	-0.400376	0.962	0.989	2.3802e-187
Frmd4b	2.55767e-191	-0.445627	0.917	0.965	5.39488e-187
Hspa8	2.59619e-191	0.342228	0.994	0.98	5.47614e-187
Lmnb1	2.96482e-190	0.370113	0.391	0.201	6.25369e-186
Epb41l2	3.48968e-190	-0.330259	0.999	0.999	7.36079e-186
Il6ra	8.55613e-190	-0.445923	0.667	0.814	1.80474e-185
Nfkbib	1.03951e-189	0.31604	0.598	0.371	2.19264e-185
Ccnl1	1.93929e-189	0.360132	0.951	0.857	4.09055e-185
Gm20186	4.30154e-189	0.508955	0.375	0.189	9.07324e-185
Apbb1ip	4.47656e-188	-0.458295	0.981	0.993	9.4424e-184
Slc12a6	7.30208e-188	-0.505333	0.772	0.876	1.54023e-183
Ier5	3.11323e-187	0.294422	0.953	0.805	6.56673e-183
Nfkbie	3.81345e-187	0.342782	0.54	0.322	8.04372e-183
Gm34455	9.69233e-187	0.358835	0.554	0.325	2.0444e-182
Creb5	1.23206e-186	0.432648	0.532	0.312	2.59878e-182
Cxcl14	1.50358e-186	0.574271	0.375	0.193	3.17151e-182
Lhfpl2	6.24501e-186	-0.498054	0.813	0.901	1.31726e-181
Herc2	2.91848e-185	-0.430096	0.839	0.916	6.15596e-181
Lgmn	3.54674e-185	-0.266896	1	0.999	7.48115e-181
Phf14	2.03203e-184	-0.473873	0.783	0.879	4.28617e-180
Nfia	6.18375e-183	-0.524262	0.826	0.92	1.30434e-178
Capg	7.8264e-183	0.477469	0.439	0.244	1.65082e-178
Stat3	4.14665e-182	0.392815	0.897	0.771	8.74652e-178
Socs2	1.61873e-181	0.338883	0.331	0.158	3.41439e-177
Cx3cr1	1.85272e-181	-0.297444	0.997	0.999	3.90795e-177
8030442B05Rik	4.45593e-181	-0.614923	0.358	0.564	9.39889e-177
Arih2	5.08865e-180	0.53198	0.777	0.624	1.07335e-175
Cnot2	9.38443e-180	-0.440149	0.7	0.825	1.97946e-175
Ophn1	1.01751e-179	-0.457097	0.918	0.969	2.14624e-175
Ankrd44	4.46858e-179	-0.417462	0.864	0.938	9.42557e-175
Lrrc8b	1.61453e-178	0.33708	0.537	0.322	3.40554e-174
Ivns1abp	7.01779e-178	-0.441715	0.78	0.874	1.48026e-173
Rere	7.61919e-178	-0.44534	0.803	0.892	1.60712e-173
Myo1g	3.87496e-177	0.336424	0.49	0.286	8.17345e-173
Cdk8	5.35315e-177	-0.400714	0.948	0.979	1.12914e-172
Fus	1.16874e-176	-0.385217	0.886	0.942	2.46523e-172
Strn3	7.53068e-176	-0.447576	0.658	0.798	1.58845e-171
Odc1	7.99846e-176	0.396681	0.521	0.312	1.68711e-171
Rhbdf2	9.90522e-176	0.283794	0.431	0.235	2.08931e-171
Siglech	2.65263e-175	-0.449879	0.85	0.941	5.59519e-171
Ms4a6c	2.14238e-174	0.50411	0.5	0.305	4.51891e-170
Phc2	3.39947e-174	-0.498991	0.533	0.695	7.1705e-170
Entpd1	4.15603e-174	-0.411921	0.879	0.956	8.76631e-170
Arpc1b	6.44947e-174	0.295083	0.994	0.967	1.36039e-169
Lgals3	1.14467e-173	0.817702	0.343	0.174	2.41444e-169
Maml3	1.2291e-173	-0.469666	0.952	0.981	2.59254e-169
Evl	6.89665e-173	-0.414299	0.744	0.851	1.45471e-168
Sirpa	4.21998e-171	-0.330886	0.992	0.996	8.9012e-167
Rgs1	1.27136e-170	0.567753	0.833	0.687	2.68168e-166
Tspan14	6.51066e-170	-0.45261	0.538	0.7	1.37329e-165
Ifngr1	1.00554e-169	-0.373378	0.915	0.957	2.12099e-165
Tmem176a	1.17766e-169	0.566395	0.658	0.479	2.48403e-165
Cttnbp2nl	1.38531e-169	-0.385089	0.9	0.952	2.92204e-165
Gapdh	9.58619e-169	0.443245	0.954	0.897	2.02201e-164
Cd80	4.58191e-168	0.394163	0.521	0.323	9.66462e-164
Ets2	1.11511e-167	0.314111	0.517	0.313	2.3521e-163
Apoc1	1.46888e-165	0.921993	0.359	0.188	3.09831e-161
Mir99ahg	8.10155e-165	-0.438454	0.973	0.989	1.70886e-160
Rptor	2.50742e-164	-0.418858	0.782	0.884	5.2889e-160
Actg1	4.75283e-163	0.309909	0.996	0.982	1.00251e-158
Gng5	4.98963e-163	0.301201	0.99	0.962	1.05246e-158
Cdh23	1.06672e-162	-0.486771	0.621	0.788	2.25004e-158
Tnrc6b	1.54817e-162	-0.414332	0.793	0.883	3.26555e-158
Axl	1.80675e-162	0.395529	0.752	0.567	3.81097e-158
Celf2	3.10553e-162	-0.374142	0.953	0.979	6.55049e-158
Abi3	4.13707e-162	-0.384839	0.778	0.871	8.72633e-158
Adgrg1	4.56387e-162	-0.402565	0.516	0.701	9.62657e-158
Pnpla7	5.78267e-162	-0.45025	0.757	0.867	1.21974e-157
Slc29a3	1.00163e-161	-0.370749	0.763	0.871	2.11273e-157
Arsb	2.78e-161	-0.404675	0.96	0.984	5.86386e-157
H2-K1	1.22936e-160	0.36808	0.996	0.98	2.5931e-156
Snx13	2.7372e-159	-0.435781	0.628	0.774	5.77357e-155
Cd63	3.57197e-159	0.438121	0.995	0.985	7.53435e-155
H2-D1	5.4546e-159	0.347864	1	0.995	1.15054e-154
Rbm26	8.6117e-159	-0.384076	0.736	0.846	1.81646e-154
Nav2	4.05242e-158	-0.440091	0.974	0.991	8.54776e-154
Pik3cd	5.25194e-158	-0.442993	0.5	0.665	1.10779e-153
C5ar1	6.39216e-156	0.478923	0.659	0.471	1.3483e-151
Camk2d	1.00509e-153	-0.446825	0.804	0.89	2.12003e-149
Pld1	1.00765e-153	-0.470909	0.605	0.755	2.12543e-149
Zfp36l1	5.4293e-153	0.368743	0.968	0.938	1.1452e-148
Ncf1	6.88597e-153	0.433789	0.962	0.952	1.45246e-148
Mertk	2.53306e-152	-0.385431	0.952	0.987	5.34299e-148
Fabp5	7.37299e-152	1.01278	0.481	0.309	1.55518e-147
Serf2	2.76269e-151	0.295711	0.995	0.981	5.82733e-147
Celf1	4.05477e-151	-0.41579	0.729	0.83	8.55272e-147
Nrip1	4.19096e-151	-0.390715	0.835	0.916	8.83998e-147
Gna12	1.8116e-150	-0.404532	0.782	0.873	3.82121e-146
Pten	2.80622e-150	-0.388819	0.733	0.831	5.91916e-146
Zeb1	2.98763e-150	-0.484031	0.728	0.844	6.3018e-146
Plekho1	3.60978e-150	-0.346495	0.794	0.883	7.6141e-146
Itgax	3.8834e-150	0.441828	0.784	0.621	8.19126e-146
Rhoc	6.32515e-150	0.332085	0.458	0.275	1.33416e-145
Errfi1	9.23439e-150	0.832044	0.56	0.391	1.94781e-145
Dennd4a	1.05029e-149	0.382453	0.995	0.993	2.21538e-145
Lcor	1.41613e-149	-0.44003	0.542	0.696	2.98705e-145
Ubn2	1.20752e-148	-0.422792	0.682	0.803	2.54701e-144
Apoe	1.64646e-148	0.618137	0.999	0.997	3.47289e-144
Tmsb10	6.61113e-148	0.498422	0.776	0.623	1.39448e-143
Gm31718	1.48074e-147	0.302662	0.452	0.269	3.12333e-143
Gcnt1	5.26054e-147	-0.421806	0.656	0.774	1.1096e-142
Smg1	1.67082e-146	-0.397199	0.658	0.78	3.52426e-142
Cst7	2.76435e-146	0.647834	0.713	0.557	5.83085e-142
Tcim	3.34578e-146	0.440213	0.398	0.226	7.05725e-142
Ptma	6.08492e-146	0.263899	1	0.997	1.28349e-141
Crip1	8.22308e-146	0.517182	0.494	0.319	1.73449e-141
Myo1e	8.73169e-146	0.605536	0.87	0.776	1.84177e-141
Tbc1d5	1.34835e-145	-0.410118	0.924	0.964	2.84408e-141
Zfp652	2.19886e-145	-0.406554	0.674	0.794	4.63805e-141
Cd74	3.19732e-145	0.967518	0.646	0.472	6.7441e-141
Atp8a2	7.08919e-145	-0.41958	0.829	0.914	1.49532e-140
Wasf2	9.10561e-145	-0.317809	0.96	0.981	1.92065e-140
Gpr65	1.15507e-144	0.307103	0.389	0.218	2.43638e-140
Slfn2	2.45761e-144	0.406186	0.49	0.303	5.18384e-140
Pmaip1	3.30194e-144	0.330963	0.485	0.296	6.96478e-140
P3h2	3.38626e-144	-0.516384	0.639	0.787	7.14264e-140
Tnfrsf11a	5.12358e-144	-0.474393	0.581	0.719	1.08072e-139
Ppp3ca	7.69243e-144	-0.37435	0.938	0.971	1.62256e-139
Usp24	2.56778e-143	-0.39816	0.537	0.692	5.41622e-139
Gm26532	3.82819e-143	0.270987	0.523	0.318	8.0748e-139
Nek7	8.30122e-143	-0.352879	0.899	0.946	1.75098e-138
Glipr1	8.7975e-143	0.302344	0.372	0.206	1.85566e-138
Agps	4.46678e-141	-0.394509	0.609	0.741	9.42177e-137
Alpk1	7.63466e-141	0.286995	0.309	0.155	1.61038e-136
Rilpl2	1.35156e-140	0.323714	0.49	0.302	2.85085e-136
Akap10	3.00078e-140	-0.425207	0.515	0.676	6.32955e-136
Luc7l2	3.74316e-140	-0.337651	0.952	0.973	7.89544e-136
Atox1	4.48361e-140	0.2779	0.985	0.952	9.45728e-136
Itpr2	1.86362e-139	-0.376735	0.887	0.934	3.93094e-135
Rps2	3.30732e-139	0.264795	0.996	0.981	6.97613e-135
Lpcat2	5.10437e-139	-0.315083	0.97	0.986	1.07666e-134
Dnm2	1.75962e-138	-0.354606	0.77	0.858	3.71157e-134
Sfi1	2.40093e-138	-0.437074	0.374	0.543	5.06428e-134
Grasp	2.83568e-138	0.331545	0.325	0.169	5.9813e-134
Tpm4	4.69257e-138	0.32486	0.555	0.371	9.89804e-134
Gm30541	5.86719e-138	0.255578	0.335	0.177	1.23757e-133
Unc93b1	9.20211e-138	-0.264684	0.992	0.996	1.941e-133
Ubash3b	9.4206e-138	-0.391238	0.944	0.978	1.98709e-133
Plxna4	1.66305e-137	-0.507003	0.693	0.819	3.50787e-133
N4bp1	2.01606e-136	0.469978	0.744	0.62	4.25248e-132
Klf2	5.18914e-136	0.27666	0.526	0.334	1.09455e-131
Stk40	1.02048e-135	0.306617	0.602	0.417	2.1525e-131
Kdm2a	1.03097e-135	-0.397184	0.56	0.696	2.17463e-131
Itpkc	1.76403e-135	0.439572	0.364	0.203	3.72087e-131
Rbm6	2.11667e-135	-0.388315	0.689	0.796	4.46469e-131
Npm1	4.24712e-135	0.270922	0.991	0.972	8.95844e-131
Mtmr3	2.53933e-134	-0.381144	0.568	0.712	5.35621e-130
Extl3	2.97403e-134	-0.43419	0.635	0.754	6.27313e-130
Cd33	6.2844e-134	-0.3638	0.73	0.837	1.32557e-129
Arhgap12	7.05268e-134	-0.387502	0.577	0.717	1.48762e-129
Ep300	8.82063e-134	-0.367101	0.601	0.732	1.86053e-129
Snx30	1.10237e-133	-0.410872	0.53	0.678	2.32523e-129
Dock10	1.76813e-133	-0.415774	0.875	0.931	3.72951e-129
Sfmbt1	2.97221e-133	-0.417724	0.535	0.683	6.26928e-129
Tmem176b	3.00781e-133	0.449571	0.735	0.586	6.34438e-129
Myo1f	1.51346e-132	-0.406765	0.89	0.927	3.19235e-128
Adam10	2.64032e-132	-0.360942	0.853	0.912	5.56923e-128
Scamp2	3.1796e-132	-0.315133	0.904	0.943	6.70674e-128
Pnisr	1.43212e-131	-0.347703	0.712	0.821	3.02078e-127
Atf7ip	1.49721e-131	-0.400512	0.496	0.651	3.15806e-127
Cmss1	4.99786e-131	-0.315639	0.997	1	1.0542e-126
Map3k3	6.67001e-131	-0.391617	0.57	0.712	1.4069e-126
Aebp2	1.68641e-130	0.36803	0.707	0.551	3.55713e-126
Nf1	2.65021e-130	-0.364885	0.887	0.933	5.59009e-126
Vrk2	2.69274e-130	-0.421139	0.55	0.692	5.67979e-126
Slc7a1	3.02586e-130	0.283627	0.457	0.28	6.38244e-126
Rnf180	3.33847e-130	-0.434485	0.778	0.868	7.04183e-126
Gm1673	6.4774e-130	0.338079	0.369	0.211	1.36628e-125
Rock2	1.15407e-129	-0.34075	0.905	0.949	2.43427e-125
Nr6a1os	1.66038e-129	-0.483877	0.351	0.529	3.50225e-125
Ctse	1.7414e-129	0.315628	0.569	0.382	3.67313e-125
Gm4258	1.94074e-129	-0.499165	0.47	0.623	4.0936e-125
Gtf2ird2	2.27542e-129	0.403867	0.606	0.437	4.79955e-125
Pum2	2.45329e-129	-0.357388	0.713	0.813	5.17472e-125
Mycbp2	5.16676e-129	-0.345746	0.911	0.945	1.08982e-124
Btg3	2.13133e-128	0.266209	0.492	0.307	4.49562e-124
Slc8a1	5.51696e-128	-0.434266	0.979	0.989	1.16369e-123
Golm1	8.71207e-128	-0.310755	0.912	0.954	1.83764e-123
Nr3c1	1.3852e-127	-0.389341	0.726	0.819	2.9218e-123
Crebbp	2.2277e-127	-0.358427	0.795	0.871	4.69888e-123
Prex1	3.8615e-127	-0.361117	0.759	0.852	8.14506e-123
Gm11613	3.86571e-127	0.262264	0.568	0.381	8.15394e-123
Aftph	2.0259e-126	-0.375449	0.687	0.804	4.27322e-122
Ndufa1	4.77695e-126	0.314702	0.836	0.714	1.0076e-121
C9orf72	7.51391e-126	0.321137	0.769	0.611	1.58491e-121
Vmp1	9.35718e-126	0.269282	0.932	0.824	1.97371e-121
Vcam1	1.37399e-125	0.552523	0.399	0.241	2.89815e-121
Kmt2c	2.53475e-125	-0.369381	0.762	0.846	5.34655e-121
Ccl12	3.14845e-125	0.592233	0.575	0.416	6.64103e-121
Slc15a3	4.48e-125	0.29017	0.966	0.9	9.44967e-121
Tmem86a	7.42628e-125	-0.341203	0.712	0.816	1.56643e-120
Magi1	8.31456e-125	-0.481598	0.726	0.824	1.75379e-120
Trib1	8.5377e-125	0.325615	0.52	0.343	1.80086e-120
Kmt2e	9.59607e-125	-0.345207	0.76	0.85	2.0241e-120
B2m	1.17922e-124	0.251039	1	0.999	2.48732e-120
Pde3b	5.56303e-124	-0.354511	0.943	0.984	1.17341e-119
Macf1	6.23353e-124	-0.291332	0.997	0.997	1.31484e-119
Zfp638	6.49312e-124	-0.358946	0.678	0.783	1.36959e-119
Ptbp1	8.57286e-124	0.290264	0.638	0.465	1.80827e-119
Arid1a	1.52139e-123	-0.339621	0.738	0.827	3.20906e-119
Mt1	2.02512e-123	0.542474	0.924	0.871	4.27158e-119
1700017B05Rik	1.10933e-122	-0.346574	0.494	0.646	2.33991e-118
Lrch1	1.31981e-122	-0.351694	0.916	0.954	2.78387e-118
Csf3r	2.80498e-122	-0.304123	0.929	0.966	5.91655e-118
Gm5086	3.36174e-122	-0.397785	0.643	0.773	7.09091e-118
Dcbld2	1.47167e-121	0.278282	0.318	0.174	3.1042e-117
Rab3gap1	4.73547e-121	-0.357238	0.707	0.802	9.98854e-117
Mdfic	8.37763e-121	0.290816	0.319	0.173	1.76709e-116
Arhgap39	8.71589e-121	-0.394906	0.629	0.751	1.83844e-116
Vat1	2.8959e-120	0.278359	0.293	0.156	6.10833e-116
Ttc28	4.5726e-120	-0.378191	0.864	0.918	9.64498e-116
Tbl1xr1	1.29801e-119	-0.363615	0.72	0.818	2.73789e-115
Lair1	1.60866e-119	-0.318475	0.939	0.965	3.39315e-115
Lacc1	1.55767e-118	0.335555	0.82	0.696	3.28559e-114
Spire1	2.01613e-118	-0.342247	0.699	0.806	4.25263e-114
Ddx17	1.42964e-116	-0.329479	0.691	0.789	3.01554e-112
Rhoh	1.69973e-116	-0.343982	0.687	0.812	3.58524e-112
Hps3	4.06476e-116	-0.371543	0.365	0.517	8.5738e-112
Cstb	1.38996e-115	0.471437	0.797	0.683	2.93185e-111
Stambpl1	1.91336e-115	-0.428372	0.399	0.55	4.03585e-111
Nuak1	2.80451e-115	-0.365001	0.561	0.702	5.91556e-111
Pkig	3.51914e-115	-0.344271	0.641	0.761	7.42292e-111
Cacna1d	5.99674e-115	-0.376054	0.885	0.932	1.26489e-110
Fam107b	6.05784e-115	0.416219	0.54	0.379	1.27778e-110
Rbm5	1.36503e-114	-0.333268	0.664	0.776	2.87925e-110
Plxdc2	1.74707e-114	-0.312559	0.994	0.998	3.68509e-110
Nav3	7.17123e-114	-0.430951	0.948	0.975	1.51263e-109
Prdx5	7.44662e-114	0.274305	0.922	0.838	1.57072e-109
Dhx9	9.7174e-114	-0.366754	0.575	0.692	2.04969e-109
Rnf149	1.86814e-113	0.545537	0.521	0.375	3.94047e-109
Smurf2	4.41065e-112	-0.368108	0.574	0.695	9.30339e-108
Igf1	4.70202e-112	0.680484	0.293	0.162	9.91798e-108
Lrrfip1	6.23193e-112	0.353714	0.883	0.82	1.3145e-107
Arhgef3	9.33155e-112	0.295361	0.304	0.168	1.9683e-107
Mbd5	1.35491e-111	-0.404567	0.636	0.749	2.8579e-107
Pik3cg	1.44541e-111	-0.346723	0.611	0.723	3.0488e-107
Mllt10	1.82364e-111	-0.344852	0.716	0.812	3.8466e-107
Mef2a	2.51505e-111	-0.263642	0.998	0.999	5.30499e-107
Gpr84	2.7308e-111	0.587519	0.651	0.522	5.76007e-107
Fli1	5.45997e-111	-0.326561	0.921	0.965	1.15167e-106
Mapk14	6.07447e-111	-0.358912	0.556	0.676	1.28129e-106
Ppcdc	1.16285e-110	-0.345567	0.556	0.681	2.45279e-106
Hspa14	1.25877e-110	0.270666	0.58	0.411	2.65513e-106
Man1a2	2.21312e-110	-0.32533	0.846	0.896	4.66813e-106
Wdfy2	2.68921e-110	-0.37507	0.516	0.65	5.67234e-106
Ankrd17	2.72429e-110	-0.360853	0.716	0.805	5.74634e-106
Aldoa	8.0739e-110	0.339534	0.892	0.816	1.70303e-105
Ccr5	8.92117e-110	-0.374041	0.754	0.874	1.88174e-105
Asxl2	9.67866e-110	-0.345389	0.571	0.701	2.04152e-105
Fscn1	3.11377e-109	0.522499	0.833	0.783	6.56788e-105
Rab8b	3.20417e-109	0.339168	0.949	0.924	6.75856e-105
Mvb12b	4.37851e-109	-0.348083	0.549	0.67	9.23559e-105
Arhgap22	8.38561e-109	-0.390073	0.69	0.81	1.76878e-104
Daglb	9.63322e-109	-0.320309	0.852	0.912	2.03194e-104
Ppp1r12a	1.64691e-108	-0.325703	0.789	0.862	3.47384e-104
Ppm1h	2.3047e-108	-0.371024	0.92	0.954	4.86131e-104
Zbtb20	2.77767e-108	-0.357072	0.932	0.963	5.85894e-104
Arhgap17	3.74418e-108	-0.321155	0.701	0.8	7.8976e-104
Ncoa3	4.94051e-108	-0.359231	0.58	0.696	1.0421e-103
Inpp4b	1.22387e-107	-0.42095	0.86	0.924	2.58152e-103
Fnip1	1.41859e-107	-0.339916	0.82	0.897	2.99222e-103
Zfp90	4.34906e-107	-0.32805	0.331	0.485	9.17348e-103
Specc1	5.12902e-107	-0.380324	0.853	0.903	1.08186e-102
Arglu1	6.94709e-107	-0.312931	0.773	0.85	1.46535e-102
Orai2	1.08283e-106	0.299883	0.59	0.428	2.284e-102
Oser1	1.91954e-106	0.372067	0.603	0.451	4.04888e-102
5330438D12Rik	2.42254e-106	-0.374155	0.434	0.575	5.10987e-102
Fam49a	4.30613e-106	0.294124	0.444	0.29	9.08292e-102
Sh3bgrl3	4.60614e-106	0.265462	0.919	0.844	9.71573e-102
Slc40a1	5.47701e-106	-0.374006	0.368	0.517	1.15527e-101
Rbbp8	6.84794e-106	0.282095	0.456	0.292	1.44444e-101
Kat6a	7.62584e-106	-0.338642	0.575	0.69	1.60852e-101
Rassf2	8.89118e-106	-0.342373	0.498	0.642	1.87542e-101
Tent2	8.96145e-106	-0.339993	0.525	0.648	1.89024e-101
Lyz2	1.9327e-105	0.702325	0.952	0.93	4.07664e-101
Lcp1	1.93644e-105	0.321622	0.957	0.924	4.08454e-101
Lncpint	2.60871e-105	0.314796	0.937	0.88	5.50255e-101
Havcr2	3.68209e-105	-0.274852	0.91	0.95	7.76664e-101
Zcchc7	4.75336e-105	-0.355656	0.84	0.899	1.00263e-100
Gpx1	6.48388e-105	0.272715	0.946	0.89	1.36764e-100
Abl1	7.25363e-105	-0.353713	0.446	0.588	1.53001e-100
Cdk13	9.31684e-105	-0.351583	0.662	0.765	1.9652e-100
Phip	1.45648e-104	-0.378044	0.602	0.721	3.07215e-100
Agmo	1.64163e-104	-0.445714	0.732	0.835	3.46269e-100
Znrf2	2.05266e-104	-0.359192	0.734	0.813	4.32967e-100
Plod1	2.66676e-104	-0.32516	0.574	0.695	5.62501e-100
Spag9	3.34396e-104	0.306135	0.941	0.898	7.05341e-100
Kcnk13	3.63796e-104	-0.362242	0.739	0.834	7.67354e-100
Myl6	5.46589e-104	0.268794	0.959	0.91	1.15292e-99
Akap8l	6.09336e-104	-0.329797	0.543	0.671	1.28527e-99
Wdr33	7.75077e-104	-0.355659	0.564	0.677	1.63487e-99
Lrba	8.1433e-104	-0.449309	0.481	0.607	1.71767e-99
Slc9a9	1.0352e-103	-0.39092	0.825	0.896	2.18355e-99
Fbxl20	1.49166e-103	-0.370908	0.46	0.594	3.14635e-99
Tasor	1.74874e-103	-0.351497	0.486	0.618	3.68862e-99
Psmb6	2.26305e-103	0.287886	0.77	0.644	4.77346e-99
Sft2d1	3.39829e-103	-0.317559	0.495	0.627	7.16801e-99
Usp34	7.17078e-103	-0.318277	0.747	0.824	1.51253e-98
Tspo	8.23257e-103	0.286085	0.641	0.485	1.7365e-98
Plau	1.2669e-102	0.443091	0.503	0.349	2.67227e-98
Elf1	1.28431e-102	-0.328607	0.696	0.796	2.70899e-98
Snrnp70	1.33747e-102	-0.297859	0.82	0.875	2.82113e-98
Btk	1.68857e-102	-0.334073	0.575	0.686	3.5617e-98
Rab31	2.57005e-102	-0.324723	0.751	0.848	5.421e-98
Zfp292	5.06376e-102	-0.333687	0.654	0.763	1.0681e-97
Xist	1.26402e-101	-0.251621	0.994	0.996	2.6662e-97
Man1c1	1.41571e-101	-0.330303	0.792	0.87	2.98615e-97
Rnf169	1.97634e-101	-0.363747	0.464	0.601	4.1687e-97
Tbc1d16	2.11171e-101	-0.347829	0.64	0.743	4.45424e-97
Gpatch8	2.54326e-101	-0.319003	0.644	0.754	5.3645e-97
Swap70	6.45813e-101	0.427913	0.727	0.611	1.36221e-96
Atp6v0c	3.52016e-100	0.26575	0.995	0.989	7.42507e-96
Bin2	4.65783e-100	-0.292396	0.814	0.882	9.82476e-96
Pkm	3.29073e-99	0.329442	0.861	0.774	6.94114e-95
Ccl6	3.41213e-99	0.615259	0.788	0.689	7.19721e-95
Hacd2	3.45779e-99	0.338466	0.611	0.461	7.29351e-95
Rps6ka1	2.45634e-98	-0.32214	0.541	0.657	5.18115e-94
Nr6a1	4.2905e-98	-0.392679	0.545	0.67	9.04996e-94
Trappc8	8.88713e-98	-0.33792	0.452	0.582	1.87456e-93
Tia1	1.88787e-97	-0.337591	0.314	0.46	3.98209e-93
Sgk1	2.08452e-97	0.271671	0.949	0.931	4.39688e-93
P2rx7	2.5919e-97	-0.345924	0.583	0.695	5.4671e-93
Papola	3.18895e-97	-0.305154	0.747	0.82	6.72646e-93
Bola2	1.29491e-96	0.274887	0.73	0.587	2.73134e-92
Sptan1	1.40823e-96	0.318995	0.548	0.395	2.97038e-92
Gna15	2.65415e-96	-0.309668	0.501	0.625	5.59841e-92
Emp3	2.87321e-96	0.295273	0.46	0.312	6.06046e-92
Mknk1	2.87618e-96	-0.30699	0.515	0.642	6.06673e-92
Mkln1	4.50192e-96	-0.314603	0.777	0.847	9.49591e-92
Fam91a1	7.16346e-96	-0.320314	0.579	0.687	1.51099e-91
Tmem39a	1.70604e-95	0.284876	0.432	0.288	3.59855e-91
Ttc14	2.04311e-95	-0.315004	0.523	0.643	4.30954e-91
Dock2	4.20013e-95	-0.26769	0.997	0.998	8.85933e-91
Vgll4	6.12374e-95	-0.313978	0.603	0.713	1.29168e-90
Rbms1	8.12759e-95	0.270829	0.541	0.384	1.71435e-90
Glrp1	8.36698e-95	-0.341766	0.551	0.697	1.76485e-90
Neat1	1.16955e-94	0.309893	0.717	0.571	2.46692e-90
Cask	1.71587e-94	-0.371433	0.638	0.747	3.61929e-90
Dst	1.85604e-94	-0.263909	0.981	0.991	3.91495e-90
Scoc	3.41289e-94	-0.287779	0.76	0.839	7.19882e-90
Fam172a	3.675e-94	-0.348539	0.88	0.928	7.75167e-90
Rab39	4.0034e-94	-0.340338	0.252	0.398	8.44437e-90
Fam114a1	7.20112e-94	0.31089	0.512	0.363	1.51893e-89
Tcf12	1.22191e-93	-0.328674	0.781	0.859	2.57738e-89
Il4i1	1.38558e-93	0.324628	0.332	0.199	2.9226e-89
Diaph2	2.82892e-93	-0.334518	0.954	0.976	5.96704e-89
Xylt1	3.24979e-93	0.400219	0.452	0.305	6.85478e-89
Asxl1	3.35595e-93	-0.33951	0.447	0.58	7.07871e-89
Wdfy3	3.68818e-93	-0.309139	0.822	0.88	7.77949e-89
Lnpep	5.16542e-93	-0.324556	0.672	0.764	1.08954e-88
Fgd4	9.26072e-93	-0.347733	0.606	0.72	1.95336e-88
Zfr	1.09485e-92	-0.304836	0.791	0.849	2.30936e-88
Usp2	2.56141e-92	-0.315439	0.577	0.694	5.40277e-88
Mtmr12	3.60974e-92	0.283508	0.57	0.412	7.61403e-88
Dpy19l4	4.46846e-92	-0.335999	0.738	0.818	9.42532e-88
Cited2	7.35663e-92	0.464172	0.481	0.342	1.55173e-87
Mapk6	7.55463e-92	0.254801	0.649	0.486	1.5935e-87
Jdp2	8.16534e-92	0.267412	0.315	0.185	1.72232e-87
H2afj	1.59057e-91	0.259473	0.815	0.697	3.355e-87
Pitpnc1	2.29568e-91	-0.323759	0.866	0.937	4.84227e-87
Vps54	2.6027e-91	-0.358302	0.525	0.638	5.48988e-87
Adap2os	2.8674e-91	-0.339781	0.561	0.678	6.0482e-87
Eva1a	2.95041e-91	-0.348741	0.4	0.534	6.22329e-87
Stard9	3.44584e-91	-0.329064	0.53	0.648	7.2683e-87
Tnpo1	4.21483e-91	-0.299493	0.662	0.756	8.89033e-87
Dennd6a	7.34243e-91	-0.341449	0.432	0.56	1.54874e-86
Stag1	8.90667e-91	-0.293893	0.917	0.946	1.87868e-86
Kdm3b	9.94969e-91	-0.33049	0.516	0.631	2.09869e-86
Fam20c	1.01875e-90	0.457012	0.814	0.726	2.14884e-86
Zfp644	1.42404e-90	-0.320546	0.572	0.681	3.00373e-86
Tjp1	1.78282e-90	-0.336945	0.521	0.644	3.76049e-86
St3gal5	2.33217e-90	-0.350354	0.46	0.594	4.91926e-86
Rab3il1	3.43881e-90	-0.28357	0.562	0.679	7.25349e-86
Clasp2	9.1108e-90	-0.316927	0.813	0.88	1.92174e-85
Slf2	9.34988e-90	-0.316359	0.495	0.614	1.97217e-85
Nckap1l	9.37208e-90	-0.286113	0.855	0.898	1.97685e-85
Ube3a	9.61803e-90	-0.318398	0.644	0.74	2.02873e-85
Dennd1a	9.67365e-90	-0.335106	0.73	0.807	2.04046e-85
Mtus1	1.13578e-89	-0.287451	0.705	0.817	2.3957e-85
Pip4p1	1.19088e-89	-0.295414	0.445	0.57	2.51193e-85
Zfp148	1.42739e-89	-0.304483	0.705	0.782	3.0108e-85
Lgals1	1.65125e-89	0.498801	0.497	0.358	3.48299e-85
Gnaq	1.69754e-89	-0.29336	0.943	0.961	3.58062e-85
Gtf2i	2.17245e-89	-0.321529	0.524	0.634	4.58235e-85
Pou2f2	3.22736e-89	-0.284703	0.879	0.939	6.80746e-85
Sla	3.35189e-89	-0.336317	0.53	0.642	7.07014e-85
Rabgap1	4.0871e-89	-0.339468	0.508	0.621	8.62091e-85
Rsf1	4.18342e-89	-0.301135	0.682	0.777	8.8241e-85
H2-Aa	5.59583e-89	0.778669	0.283	0.164	1.18033e-84
Rnf216	7.10046e-89	-0.303119	0.747	0.826	1.4977e-84
Cmtm6	2.65939e-88	-0.288091	0.656	0.748	5.60945e-84
Osbpl11	3.6508e-88	-0.303987	0.573	0.696	7.70063e-84
Slc2a1	4.63514e-88	0.263306	0.429	0.288	9.7769e-84
Cdk19	6.57968e-88	-0.339726	0.598	0.701	1.38785e-83
Nrros	1.41909e-87	0.356472	0.757	0.655	2.99328e-83
Csf2ra	1.48394e-87	0.279039	0.654	0.514	3.13007e-83
Klf3	1.55737e-87	-0.29104	0.614	0.728	3.28496e-83
Setd2	2.13764e-87	-0.296975	0.601	0.706	4.50893e-83
Peli2	2.49586e-87	-0.327561	0.797	0.878	5.26451e-83
Adamts1	2.93652e-87	0.480435	0.519	0.381	6.194e-83
Fbxw4	4.9564e-87	-0.31296	0.573	0.675	1.04545e-82
H2-Ab1	5.81241e-87	0.67613	0.505	0.364	1.22601e-82
Actr2	8.08603e-87	-0.250156	0.921	0.945	1.70559e-82
Cfh	8.52591e-87	-0.282705	0.939	0.965	1.79837e-82
Etv5	1.19827e-86	-0.323868	0.409	0.538	2.52751e-82
Nipbl	2.17988e-86	-0.274997	0.905	0.941	4.59803e-82
Isg15	2.99763e-86	0.280586	0.292	0.168	6.32289e-82
Gdi2	3.0264e-86	-0.253769	0.957	0.971	6.38358e-82
Scaf8	4.07833e-86	-0.311905	0.487	0.606	8.60243e-82
Tgfa	6.2058e-86	-0.324059	0.402	0.53	1.30899e-81
Eef2k	7.13674e-86	-0.339665	0.34	0.475	1.50535e-81
Plin2	1.07247e-85	0.287964	0.421	0.284	2.26216e-81
Ppp4r3b	2.33957e-85	-0.304819	0.534	0.642	4.93485e-81
Capn3	2.82573e-85	-0.341289	0.675	0.766	5.96032e-81
9930111J21Rik2	7.16528e-85	-0.298854	0.491	0.609	1.51137e-80
Arf4	9.54537e-85	0.27434	0.906	0.823	2.0134e-80
Osbpl8	1.07372e-84	0.581704	0.867	0.83	2.26479e-80
Cxcl10	1.2616e-84	0.554074	0.29	0.17	2.6611e-80
Rbpj	1.63356e-84	0.329421	0.873	0.801	3.44567e-80
Rtn4rl1	2.73813e-84	-0.342656	0.457	0.578	5.77554e-80
Gramd1a	2.75015e-84	0.287691	0.689	0.556	5.80089e-80
Slc11a1	2.89427e-84	0.270211	0.671	0.532	6.10488e-80
Tagap	5.95769e-84	0.300444	0.599	0.457	1.25666e-79
Pum1	7.10627e-84	-0.289676	0.659	0.742	1.49893e-79
Wdfy4	7.54749e-84	-0.316152	0.577	0.685	1.59199e-79
Gpr155	1.07207e-83	-0.311056	0.449	0.572	2.26132e-79
Lrpap1	2.43819e-83	0.259976	0.825	0.72	5.14288e-79
Rp2	2.51425e-83	-0.338881	0.539	0.638	5.30331e-79
Zmynd11	2.54015e-83	-0.305674	0.586	0.686	5.35795e-79
Pstpip2	2.54854e-83	0.278529	0.258	0.146	5.37563e-79
Pvt1	2.59539e-83	-0.343242	0.786	0.853	5.47445e-79
Nlk	2.63221e-83	-0.336466	0.519	0.63	5.55213e-79
Fbrsl1	3.81211e-83	-0.291097	0.624	0.729	8.04088e-79
Med13l	3.90381e-83	-0.28871	0.735	0.808	8.23431e-79
Mif	6.15935e-83	0.324974	0.844	0.746	1.29919e-78
Etl4	7.92983e-83	0.364259	0.523	0.378	1.67264e-78
Prdx1	8.52719e-83	0.36952	0.925	0.874	1.79864e-78
Calm1	1.23365e-82	0.295749	0.971	0.94	2.60213e-78
Mlph	1.76783e-82	-0.306173	0.504	0.626	3.72888e-78
Prr14l	2.00771e-82	-0.322223	0.536	0.645	4.23486e-78
Heatr5a	2.13698e-82	-0.315484	0.607	0.706	4.50754e-78
Tnrc6a	2.56188e-82	-0.302094	0.541	0.646	5.40377e-78
Plcl1	2.75049e-82	-0.386545	0.901	0.94	5.8016e-78
Setd5	3.08581e-82	-0.296409	0.726	0.805	6.5089e-78
Gm40841	4.55555e-82	-0.332487	0.297	0.433	9.60902e-78
Bbs9	6.24092e-82	-0.38335	0.498	0.615	1.3164e-77
Apc	7.1622e-82	-0.295776	0.704	0.792	1.51072e-77
Phf21a	1.08824e-81	-0.341184	0.729	0.819	2.29542e-77
Apba1	1.21016e-81	-0.437183	0.53	0.646	2.55259e-77
Atp2c1	2.23212e-81	-0.331365	0.571	0.668	4.70821e-77
Exoc4	2.75113e-81	-0.291983	0.922	0.951	5.80297e-77
Ash1l	4.59773e-81	-0.298082	0.756	0.825	9.69799e-77
Pgk1	5.04694e-81	0.256798	0.577	0.43	1.06455e-76
Crebrf	7.33226e-81	-0.3294	0.506	0.611	1.54659e-76
Soga1	9.51971e-81	-0.286661	0.662	0.775	2.00799e-76
Cul1	1.93554e-80	-0.293768	0.706	0.776	4.08264e-76
Acvr1	4.25917e-80	-0.325932	0.436	0.552	8.98387e-76
A830008E24Rik	4.83782e-80	-0.397037	0.536	0.654	1.02044e-75
Txn1	7.0135e-80	0.251804	0.661	0.526	1.47936e-75
E2f3	7.29088e-80	-0.331274	0.569	0.668	1.53787e-75
Trpm7	8.558e-80	-0.288758	0.547	0.653	1.80514e-75
Slc2a5	1.34635e-79	-0.331212	0.468	0.594	2.83985e-75
Sesn1	1.59346e-79	-0.32082	0.364	0.497	3.36108e-75
Ebi3	2.0107e-79	0.25857	0.514	0.375	4.24117e-75
Neurl3	2.69338e-79	0.25696	0.722	0.589	5.68114e-75
Peli1	3.456e-79	-0.267133	0.737	0.823	7.28974e-75
Ppp1r21	6.62347e-79	-0.301856	0.437	0.557	1.39709e-74
Serpine1	1.50156e-78	0.571349	0.567	0.463	3.16724e-74
Herpud1	1.8131e-78	0.277318	0.812	0.717	3.82438e-74
Prkn	3.03341e-78	-0.362332	0.804	0.881	6.39837e-74
Prkca	5.44502e-78	-0.421941	0.5	0.611	1.14852e-73
Fhit	6.70938e-78	-0.472316	0.685	0.774	1.41521e-73
Gm50035	1.92645e-77	-0.292883	0.311	0.444	4.06347e-73
Cpsf6	2.54986e-77	-0.283991	0.584	0.681	5.37842e-73
Cass4	7.35833e-77	0.30498	0.399	0.268	1.55209e-72
Rsbn1	8.12703e-77	-0.292044	0.382	0.505	1.71423e-72
Adssl1	9.4429e-77	0.31505	0.441	0.309	1.99179e-72
Hspa5	1.48044e-76	0.327144	0.978	0.962	3.12269e-72
Ccr6	1.50026e-76	-0.30841	0.635	0.761	3.1645e-72
Tpd52	1.63949e-76	0.331292	0.911	0.866	3.45817e-72
Fam193a	1.9373e-76	-0.291402	0.596	0.697	4.08635e-72
Adnp	2.28205e-76	-0.285769	0.512	0.615	4.81353e-72
Fkbp5	2.31332e-76	-0.359788	0.515	0.624	4.87948e-72
Tab2	2.72999e-76	-0.280521	0.736	0.801	5.75837e-72
Hmox1	4.63036e-76	0.26578	0.456	0.323	9.76681e-72
Pcmtd1	5.63118e-76	-0.278234	0.68	0.763	1.18778e-71
Pld3	6.0705e-76	0.280611	0.903	0.85	1.28045e-71
Atf7	6.87656e-76	-0.31784	0.527	0.629	1.45047e-71
Pias2	8.97212e-76	-0.307959	0.458	0.567	1.89249e-71
Tet3	2.09162e-75	-0.307628	0.594	0.687	4.41185e-71
Baz1a	5.121e-75	0.275453	0.738	0.625	1.08017e-70
Cop1	5.31099e-75	-0.29028	0.571	0.667	1.12025e-70
Gna13	5.9243e-75	0.250431	0.879	0.809	1.24961e-70
A430093F15Rik	6.99618e-75	0.257658	0.462	0.326	1.47571e-70
Ltc4s	7.23352e-75	-0.267696	0.755	0.864	1.52577e-70
Srek1	7.2382e-75	-0.278182	0.602	0.699	1.52675e-70
Gapvd1	9.48573e-75	-0.276055	0.619	0.712	2.00082e-70
Dhrs3	2.14538e-74	0.253953	0.884	0.81	4.52525e-70
Ccnd3	2.47406e-74	-0.386625	0.812	0.867	5.21853e-70
Smg6	8.70152e-74	-0.311938	0.688	0.772	1.83541e-69
Arl5b	1.17545e-73	0.308291	0.495	0.364	2.47938e-69
Irf2	1.88045e-73	-0.264047	0.833	0.885	3.96643e-69
Prkch	2.50416e-73	-0.332667	0.69	0.788	5.28203e-69
Dnajc7	2.56954e-73	-0.256716	0.627	0.71	5.41993e-69
Aplp2	2.95814e-73	0.258997	0.886	0.83	6.23961e-69
Pds5a	3.14783e-73	-0.290792	0.556	0.653	6.63973e-69
Tns3	3.15513e-73	-0.264448	0.937	0.954	6.65511e-69
Gsk3b	8.07778e-73	-0.263065	0.811	0.863	1.70385e-68
Gab2	8.24311e-73	-0.279386	0.986	0.991	1.73872e-68
Rnf111	1.68062e-72	-0.280359	0.608	0.7	3.54492e-68
Stag2	1.97396e-72	-0.276019	0.794	0.85	4.16367e-68
Eif4g3	2.57354e-72	-0.262295	0.821	0.87	5.42837e-68
Dusp6	3.39385e-72	-0.282295	0.572	0.696	7.15864e-68
Arid4a	3.50296e-72	-0.284242	0.622	0.717	7.38879e-68
Supt20	5.39436e-72	-0.277852	0.445	0.555	1.13783e-67
Npc1	5.71513e-72	-0.276505	0.564	0.652	1.20549e-67
Phyhd1	7.97943e-72	-0.251127	0.754	0.829	1.6831e-67
Prkd3	8.56399e-72	-0.278596	0.496	0.603	1.8064e-67
Aagab	1.20325e-71	-0.258536	0.343	0.467	2.53801e-67
Hivep1	1.94312e-71	0.261231	0.712	0.583	4.09862e-67
Zup1	2.09584e-71	-0.288174	0.51	0.619	4.42074e-67
Ubr3	5.01399e-71	-0.288867	0.532	0.632	1.0576e-66
Cdc27	6.49487e-71	0.274834	0.608	0.483	1.36996e-66
Rab10	6.62894e-71	-0.294735	0.707	0.769	1.39824e-66
Crybb1	6.91721e-71	-0.344186	0.38	0.511	1.45905e-66
Fam168a	1.42522e-70	-0.286581	0.626	0.718	3.00621e-66
Trio	1.67295e-70	-0.276507	0.697	0.776	3.52875e-66
Jak2	2.13945e-70	0.36849	0.53	0.406	4.51275e-66
Fam13b	3.56637e-70	-0.284393	0.508	0.614	7.52255e-66
Pias1	4.18961e-70	-0.263142	0.736	0.812	8.83715e-66
Gatad2b	4.80205e-70	-0.27464	0.581	0.677	1.0129e-65
Snta1	7.10556e-70	-0.286242	0.336	0.456	1.49878e-65
Ppp4r1	7.4645e-70	-0.281516	0.39	0.507	1.57449e-65
Ctnnb1	8.95702e-70	0.291121	0.822	0.743	1.8893e-65
E330020D12Rik	1.06437e-69	-0.290632	0.164	0.285	2.24508e-65
Nsd3	1.19375e-69	-0.276477	0.699	0.769	2.51798e-65
Gfm2	1.65216e-69	-0.266427	0.332	0.455	3.48491e-65
Sox4	4.03331e-69	-0.325914	0.49	0.609	8.50745e-65
Kdm6a	6.3807e-69	-0.285196	0.609	0.701	1.34588e-64
Gng2	8.38939e-69	-0.29505	0.608	0.7	1.76957e-64
Ssbp2	1.15615e-68	-0.341928	0.622	0.721	2.43868e-64
Vti1a	1.75799e-68	-0.309196	0.761	0.821	3.70813e-64
Msi2	1.793e-68	-0.289172	0.632	0.724	3.78197e-64
Tgfb1	2.25402e-68	0.286452	0.948	0.92	4.75439e-64
Ankfy1	2.81966e-68	-0.276667	0.467	0.575	5.94752e-64
Smad2	2.94121e-68	-0.28107	0.38	0.494	6.20389e-64
Tle4	3.06213e-68	-0.280239	0.618	0.705	6.45896e-64
Elf2	3.80593e-68	-0.279421	0.683	0.766	8.02784e-64
Abcc3	4.0969e-68	-0.30224	0.485	0.583	8.6416e-64
Arid1b	7.27071e-68	-0.278738	0.799	0.85	1.53361e-63
Mgat5	8.63743e-68	-0.275465	0.877	0.913	1.82189e-63
Med21	9.49793e-68	0.570718	0.455	0.341	2.0034e-63
Cnot4	1.16285e-67	-0.265962	0.752	0.82	2.4528e-63
Klhl24	3.10821e-67	-0.274842	0.535	0.633	6.55614e-63
Stxbp5	3.56079e-67	-0.277064	0.517	0.62	7.51078e-63
Hltf	4.96374e-67	-0.273788	0.519	0.617	1.047e-62
Thada	5.89494e-67	-0.283736	0.546	0.646	1.24342e-62
Nhs	6.91455e-67	-0.59527	0.228	0.351	1.45849e-62
Washc4	8.58328e-67	-0.263262	0.629	0.711	1.81047e-62
Gm15503	1.88888e-66	-0.267797	0.297	0.419	3.98422e-62
Sncaip	2.05144e-66	-0.333849	0.513	0.619	4.3271e-62
Cacnb2	2.09119e-66	-0.437841	0.49	0.607	4.41095e-62
Cep170	3.4095e-66	-0.282956	0.591	0.681	7.19166e-62
Mon2	4.13617e-66	-0.26256	0.586	0.676	8.72441e-62
Krit1	4.71635e-66	-0.272352	0.273	0.39	9.9482e-62
Arid2	6.39961e-66	-0.294326	0.478	0.576	1.34987e-61
Chd6	8.37755e-66	-0.277788	0.559	0.65	1.76708e-61
Il6st	1.11624e-65	-0.270647	0.783	0.853	2.35448e-61
Mt2	2.09564e-65	0.307459	0.251	0.154	4.42032e-61
Ranbp9	2.36929e-65	-0.285769	0.479	0.575	4.99754e-61
Fer	4.91311e-65	-0.31123	0.439	0.547	1.03632e-60
Ecpas	6.05828e-65	-0.275956	0.555	0.65	1.27787e-60
Dnajc13	6.25811e-65	-0.257652	0.646	0.725	1.32002e-60
Rhobtb1	9.15164e-65	-0.290585	0.262	0.38	1.93036e-60
Uhrf2	9.65929e-65	-0.267862	0.45	0.557	2.03743e-60
Zmym2	1.28062e-64	-0.274592	0.405	0.516	2.70121e-60
Tra2a	2.31624e-64	-0.250285	0.733	0.804	4.88564e-60
Tmem273	2.34367e-64	-0.274146	0.407	0.518	4.9435e-60
Rsbn1l	3.95604e-64	-0.25286	0.596	0.683	8.34448e-60
Dido1	4.5415e-64	-0.26108	0.341	0.453	9.57939e-60
Cd2ap	6.02283e-64	-0.250368	0.753	0.813	1.2704e-59
Garnl3	1.07721e-63	-0.299247	0.367	0.483	2.27216e-59
Tcf4	1.24498e-63	-0.251738	0.95	0.966	2.62603e-59
Ambra1	5.93783e-63	-0.274071	0.686	0.755	1.25247e-58
Stat5b	7.743e-63	-0.285079	0.333	0.445	1.63323e-58
Prpsap2	9.26444e-63	-0.261882	0.356	0.469	1.95415e-58
Stk10	1.61182e-62	-0.251112	0.581	0.67	3.39981e-58
Mib1	1.84579e-62	-0.257301	0.533	0.628	3.89331e-58
Zmym4	2.0027e-62	-0.283184	0.522	0.615	4.2243e-58
Phkb	2.02497e-62	-0.299208	0.582	0.666	4.27127e-58
Atad2b	2.17517e-62	-0.282061	0.579	0.665	4.58808e-58
Ehmt1	2.84258e-62	-0.277163	0.454	0.552	5.99585e-58
Zfp697	5.26928e-62	-0.271429	0.282	0.4	1.11145e-57
Mxd1	7.92848e-62	0.353519	0.326	0.219	1.67236e-57
Epc2	8.80108e-62	-0.26211	0.435	0.538	1.85641e-57
Strada	1.04802e-61	-0.272933	0.372	0.482	2.21058e-57
Wdr44	8.78347e-61	-0.303802	0.452	0.554	1.8527e-56
Relch	2.19315e-60	-0.269019	0.48	0.575	4.62601e-56
H1f0	2.23861e-60	0.328008	0.43	0.317	4.7219e-56
Pald1	5.21976e-60	-0.262144	0.481	0.573	1.101e-55
Tmem87a	1.15903e-59	-0.251923	0.354	0.461	2.44474e-55
Adgrl2	1.24929e-59	-0.339015	0.45	0.551	2.63512e-55
Susd3	1.47327e-59	-0.251752	0.432	0.536	3.10757e-55
Slc24a3	1.496e-59	-0.32027	0.57	0.674	3.1555e-55
Trim44	1.62249e-59	-0.25761	0.601	0.683	3.42233e-55
4930557K07Rik	1.66065e-59	0.332939	0.382	0.272	3.50281e-55
Xrn1	2.77841e-59	-0.271906	0.542	0.622	5.86049e-55
Zfp280d	3.16107e-59	-0.28148	0.442	0.538	6.66765e-55
Pik3r5	3.45547e-59	0.310218	0.727	0.636	7.28863e-55
Rasa1	3.15107e-58	-0.257576	0.629	0.708	6.64656e-54
Cog5	3.46021e-58	-0.274026	0.636	0.711	7.29863e-54
Copg2	3.49359e-58	-0.296428	0.418	0.519	7.36903e-54
Mtr	3.56587e-58	-0.254047	0.454	0.554	7.52148e-54
Zzz3	6.85117e-58	-0.261344	0.443	0.541	1.44512e-53
Pard3b	8.69382e-58	-0.38963	0.615	0.688	1.83379e-53
Hmbox1	1.93506e-57	-0.258671	0.45	0.547	4.08162e-53
Kctd12	2.22324e-57	0.25978	0.975	0.977	4.68947e-53
Cwc22	2.79163e-57	-0.501357	0.457	0.54	5.88838e-53
Myo9a	3.70104e-57	-0.276754	0.729	0.785	7.80661e-53
Oma1	4.60498e-57	-0.259339	0.405	0.505	9.71329e-53
Bank1	4.78431e-57	-0.455069	0.244	0.355	1.00915e-52
Ube3c	6.54815e-57	-0.270192	0.464	0.556	1.3812e-52
Hook3	1.80316e-56	-0.251337	0.696	0.755	3.8034e-52
Large1	2.28387e-56	-0.295294	0.877	0.911	4.81737e-52
Spopl	4.19059e-56	-0.252487	0.309	0.413	8.83921e-52
Chrm3	4.40903e-56	0.310238	0.304	0.202	9.29996e-52
Rb1	6.61133e-56	-0.266163	0.594	0.674	1.39453e-51
Pmepa1	2.03728e-55	-0.259607	0.943	0.964	4.29723e-51
Asph	2.24283e-55	-0.250892	0.935	0.949	4.73079e-51
9930021J03Rik	2.85375e-55	-0.297968	0.498	0.585	6.01941e-51
Tcf20	3.00706e-55	-0.297007	0.529	0.609	6.34279e-51
Rc3h1	4.96728e-55	-0.26156	0.496	0.584	1.04775e-50
Btbd9	9.20089e-55	-0.277054	0.843	0.883	1.94074e-50
Phc3	5.58535e-54	-0.250558	0.422	0.519	1.17812e-49
Xpo7	6.29525e-54	-0.262778	0.374	0.474	1.32786e-49
Cwf19l2	6.9088e-54	-0.26241	0.517	0.6	1.45727e-49
Gigyf2	7.46646e-54	-0.255525	0.511	0.595	1.5749e-49
Lrch3	8.34602e-54	-0.264079	0.568	0.65	1.76043e-49
Dock11	1.06016e-53	-0.287836	0.684	0.746	2.2362e-49
Chn2	1.0931e-53	-0.254093	0.888	0.923	2.30567e-49
Kansl1l	1.14542e-53	-0.29699	0.446	0.546	2.41604e-49
Gm13710	1.34052e-53	-0.376822	0.486	0.577	2.82755e-49
Gtdc1	2.17259e-53	-0.294861	0.779	0.836	4.58265e-49
Smyd3	3.55858e-53	-0.304418	0.818	0.856	7.50611e-49
Gm37240	5.31605e-53	-0.265965	0.401	0.502	1.12131e-48
A630001G21Rik	5.86002e-53	-0.256826	0.496	0.581	1.23605e-48
Disc1	7.1922e-53	-0.274693	0.521	0.608	1.51705e-48
Nos1ap	9.88862e-53	-0.297353	0.616	0.698	2.08581e-48
Arfgef1	1.17102e-52	-0.259019	0.509	0.589	2.47004e-48
Klf12	1.77949e-52	-0.340337	0.807	0.852	3.75347e-48
Senp7	2.88427e-52	-0.265784	0.396	0.49	6.08378e-48
Fnip2	3.14057e-52	-0.295425	0.648	0.728	6.6244e-48
Maml2	4.27221e-52	-0.290317	0.885	0.92	9.01137e-48
Nr2c2	4.71578e-52	-0.272111	0.469	0.555	9.947e-48
Eri3	8.71438e-52	-0.254264	0.552	0.628	1.83813e-47
Lcorl	1.5269e-51	-0.260747	0.627	0.708	3.22069e-47
Bcl2l11	4.24742e-51	0.518203	0.566	0.487	8.95908e-47
Apobec1	1.00479e-50	0.25994	0.615	0.513	2.1194e-46
Foxp1	2.34602e-50	-0.268004	0.819	0.858	4.94847e-46
Cbfb	2.38019e-50	-0.259472	0.47	0.555	5.02053e-46
Ube2g1	2.58616e-50	-0.264707	0.37	0.465	5.45499e-46
Sltm	3.11472e-50	-0.252405	0.566	0.642	6.56988e-46
Gcnt2	5.42853e-50	0.292455	0.655	0.561	1.14504e-45
Scmh1	7.49124e-50	-0.279903	0.507	0.594	1.58013e-45
Ank2	2.43385e-49	-0.289789	0.786	0.833	5.13373e-45
Tbck	9.613e-49	-0.259917	0.447	0.53	2.02767e-44
Acss1	1.86124e-48	-0.255034	0.372	0.473	3.92591e-44
Sgce	2.73558e-48	-0.258058	0.497	0.58	5.77015e-44
Acer3	7.95861e-48	-0.257919	0.88	0.903	1.67871e-43
Exoc6b	1.46308e-47	-0.263237	0.641	0.71	3.08607e-43
Txnip	1.80796e-47	-0.270838	0.598	0.698	3.81352e-43
Slc38a9	2.50869e-47	-0.266259	0.465	0.548	5.29159e-43
Traf3	4.26945e-47	0.250156	0.772	0.698	9.00555e-43
St6gal1	6.27504e-47	-0.267017	0.591	0.671	1.32359e-42
2610203C22Rik	1.03344e-46	-0.2811	0.349	0.438	2.17983e-42
Zfp532	1.60595e-46	-0.261652	0.419	0.502	3.38742e-42
Gm26542	8.40785e-46	-0.252818	0.573	0.668	1.77347e-41
Bach2	1.01412e-45	-0.284207	0.818	0.867	2.13908e-41
Sgk3	2.0479e-45	-0.255281	0.451	0.533	4.31964e-41
Cox6a2	2.09849e-45	0.280709	0.542	0.438	4.42633e-41
Atxn7	4.37911e-45	-0.258945	0.466	0.546	9.23685e-41
Pacs1	6.65503e-45	-0.270264	0.599	0.672	1.40375e-40
Parp8	8.74754e-45	-0.267477	0.615	0.689	1.84512e-40
Oxr1	1.1882e-44	-0.278544	0.786	0.838	2.50627e-40
Plxdc1	1.22099e-44	-0.255324	0.429	0.508	2.57542e-40
Efnb2	4.83821e-44	0.41041	0.36	0.271	1.02052e-39
Tcf7l2	5.79716e-44	-0.254642	0.59	0.658	1.22279e-39
Atg10	5.33148e-41	-0.2619	0.613	0.676	1.12457e-36
Pik3r1	6.20027e-40	0.453724	0.909	0.919	1.30782e-35
Ube2h	8.21659e-40	0.265106	0.914	0.887	1.73313e-35
Sdccag8	1.71374e-39	-0.255571	0.495	0.564	3.61479e-35
Alkbh5	3.48605e-39	0.350002	0.554	0.456	7.35312e-35
Rcsd1	1.92335e-38	0.260951	0.838	0.824	4.05693e-34
AW554918	1.51596e-37	-0.262387	0.485	0.557	3.19761e-33
Gab1	9.58476e-37	-0.253018	0.481	0.558	2.02171e-32
Hdac8	4.62111e-36	-0.263714	0.528	0.605	9.7473e-32
Bcas3	7.15103e-36	-0.26154	0.67	0.722	1.50837e-31
Sdk1	1.21421e-35	-0.294528	0.505	0.583	2.56113e-31
Ifi27l2a	2.49959e-35	0.341845	0.368	0.279	5.27238e-31
Anapc15	1.43092e-34	-0.270556	0.647	0.692	3.01823e-30
Adamts16	3.93556e-34	-0.281547	0.217	0.295	8.30127e-30
Mmd	1.04894e-33	0.299155	0.323	0.247	2.21253e-29
Mxi1	9.95691e-32	0.316764	0.718	0.664	2.10021e-27
Tafa2	1.30666e-28	-0.288525	0.752	0.794	2.75613e-24
Trim35	2.08505e-27	0.313938	0.432	0.365	4.398e-23
Ifih1	2.49547e-26	0.308652	0.293	0.221	5.2637e-22
Ccl9	3.76434e-26	0.334663	0.606	0.544	7.94013e-22
Ank	6.88078e-26	0.281146	0.763	0.708	1.45136e-21
Wwox	9.94808e-22	-0.258984	0.71	0.769	2.09835e-17
Itgav	5.41613e-16	0.278646	0.812	0.818	1.14243e-11
Immp2l	5.78123e-16	-0.2569	0.643	0.679	1.21943e-11
Ctsc	8.06102e-10	0.288651	0.941	0.94	1.70031e-05

## Sheet: Supplementary table 2
	p_val	avg_log2FC	pct.1	pct.2	p_val_adj
Ptges	0	1.07532	0.969	0	0
Gbp5	0	1.12795	0.589	0.245	0
Pde4b	0	1.00279	0.832	0.493	0
Clic4	0	1.23336	0.91	0.618	0
Cxcl2	0	1.68658	0.542	0.224	0
Bcl2a1a	0	1.02664	0.768	0.445	0
Bcl2a1b	0	0.902308	0.973	0.854	0
Srgn	0	0.945969	0.976	0.896	0
Gadd45b	0	0.906057	0.879	0.564	0
Nlrp3	0	1.035	0.874	0.638	0
Ifrd1	0	0.992946	0.922	0.703	0
Nfkbia	0	0.875682	0.971	0.882	0
Tnfaip2	0	1.15619	0.809	0.51	0
Nfkbiz	0	0.985748	0.956	0.763	0
Mir155hg	0	0.900222	0.528	0.199	0
Tnf	0	1.01864	0.922	0.674	0
Tnfsf9	0	1.03823	0.55	0.223	0
Ehd1	0	0.596109	0.502	0.187	0
Ier2	2.42627e-298	0.886754	0.911	0.658	5.11774e-294
Dusp2	3.39285e-290	0.939633	0.666	0.324	7.15653e-286
Egr1	1.78455e-285	0.849345	0.92	0.67	3.76416e-281
Dusp1	1.02175e-280	0.845493	0.889	0.603	2.15518e-276
Bcl2a1d	3.14565e-275	0.750589	0.923	0.693	6.63512e-271
Il1b	1.72779e-274	1.12097	0.793	0.515	3.64443e-270
Cd14	2.87726e-272	0.944473	0.942	0.859	6.06901e-268
Pim1	8.49698e-266	0.735815	0.607	0.284	1.79227e-261
Tnfaip3	8.10822e-265	0.735098	0.949	0.75	1.71027e-260
Fos	7.71627e-260	0.81744	0.939	0.732	1.62759e-255
Itga5	1.08755e-256	0.959441	0.626	0.324	2.29398e-252
Ccrl2	6.13131e-254	0.742099	0.94	0.724	1.29328e-249
Casp4	4.01982e-251	0.680798	0.838	0.544	8.47901e-247
Cdkn1a	8.26953e-250	0.903132	0.673	0.367	1.74429e-245
Mapkapk2	3.41173e-249	0.743356	0.97	0.841	7.19636e-245
Il1a	6.67092e-244	0.880994	0.915	0.771	1.4071e-239
Atf3	8.80277e-244	0.725897	0.964	0.813	1.85677e-239
Icam1	1.20476e-241	0.91617	0.905	0.745	2.54119e-237
H3f3b	1.82083e-241	0.644845	0.999	0.998	3.84068e-237
Ppp1r15a	1.13497e-240	0.752996	0.87	0.595	2.394e-236
Smim3	1.26433e-236	0.698947	0.769	0.48	2.66685e-232
Kdm6b	1.21665e-232	0.748095	0.777	0.494	2.56628e-228
Socs3	3.27148e-232	0.727942	0.864	0.607	6.90052e-228
Nfkb1	5.79748e-232	0.714825	0.98	0.956	1.22286e-227
Dusp5	1.45119e-229	0.60471	0.504	0.222	3.061e-225
P2ry12	1.66061e-227	-0.665388	0.892	0.976	3.50272e-223
Litaf	2.00848e-227	0.578741	0.949	0.807	4.2365e-223
Lilrb4a	3.46071e-225	0.649432	0.506	0.228	7.29968e-221
Maff	8.16927e-225	0.513738	0.587	0.287	1.72314e-220
Junb	8.65194e-225	0.622615	0.984	0.918	1.82495e-220
Zfp36	3.02471e-224	0.621402	0.96	0.816	6.38003e-220
Hmgb2	4.35143e-223	0.714361	0.885	0.67	9.17848e-219
Rsrp1	1.16137e-222	-0.781784	0.594	0.809	2.44967e-218
Otulinl	2.43572e-219	-0.618635	0.855	0.954	5.13765e-215
Btg2	1.2918e-218	0.648892	0.954	0.825	2.7248e-214
Mthfsl	1.24394e-216	0.774411	0.715	0.448	2.62384e-212
Ell2	2.26991e-213	0.914884	0.685	0.409	4.78791e-209
Rasgef1b	3.63021e-213	0.698319	0.955	0.853	7.6572e-209
Fth1	6.88119e-213	0.593557	1	1	1.45145e-208
Gm17056	9.96073e-212	0.484577	0.497	0.217	2.10102e-207
Gem	4.55178e-210	0.766084	0.858	0.598	9.60108e-206
Sdc4	1.77767e-208	1.01495	0.706	0.456	3.74963e-204
Fosb	9.83814e-208	0.736131	0.789	0.496	2.07516e-203
Ikzf1	6.8349e-207	-0.666008	0.861	0.959	1.44169e-202
Arl5c	3.22162e-206	0.837255	0.82	0.603	6.79537e-202
Numb	1.31375e-204	-0.723946	0.864	0.954	2.77109e-200
Iqgap1	7.81013e-204	0.537385	0.441	0.19	1.64739e-199
Arhgap5	3.61543e-203	-0.666223	0.922	0.976	7.62604e-199
Selplg	2.99345e-202	-0.670786	0.861	0.95	6.31407e-198
Cd83	9.34815e-201	0.564301	0.996	0.969	1.97181e-196
Marcksl1	6.02611e-198	0.697208	0.781	0.525	1.27109e-193
Tmem119	3.9027e-196	-0.653937	0.715	0.895	8.23196e-192
Ccl4	6.0488e-194	0.803786	0.938	0.857	1.27587e-189
Mcl1	7.52164e-194	0.523449	0.974	0.911	1.58654e-189
Gm10790	3.80561e-192	-0.741646	0.568	0.797	8.02716e-188
Csrnp1	4.40685e-192	0.449924	0.488	0.226	9.29538e-188
Plek	4.43636e-189	0.637658	0.999	0.997	9.35761e-185
Tank	6.45347e-189	0.7458	0.858	0.693	1.36123e-184
Inpp5d	2.77218e-187	-0.533503	0.969	0.993	5.84737e-183
Jun	6.0162e-186	0.627256	0.949	0.823	1.269e-181
Ier3	6.63864e-185	0.700911	0.802	0.536	1.40029e-180
Cybb	4.9709e-184	1.19295	0.341	0.135	1.04851e-179
Ccl3	2.04818e-182	0.801806	0.909	0.778	4.32022e-178
Zfhx3	4.15299e-182	-0.565936	0.977	0.992	8.7599e-178
Txnrd1	6.93209e-182	0.723888	0.74	0.508	1.46219e-177
Gch1	2.0375e-181	0.593604	0.548	0.287	4.29771e-177
Tuba1c	1.4527e-179	0.453218	0.642	0.357	3.06418e-175
Dhx40	1.24747e-176	1.30786	0.532	0.296	2.63128e-172
Plaur	1.63808e-176	0.602609	0.763	0.524	3.4552e-172
Irf1	3.10179e-176	0.725824	0.709	0.451	6.5426e-172
Gm10634	9.10626e-176	0.513505	0.672	0.38	1.92078e-171
Slco2b1	5.49527e-173	-0.633047	0.697	0.863	1.15912e-168
Lilr4b	1.37482e-172	0.400121	0.271	0.094	2.89991e-168
Jund	2.18107e-172	0.542546	0.972	0.909	4.60053e-168
Cxcl16	5.46979e-172	0.525759	0.91	0.766	1.15374e-167
Phlda1	1.41033e-171	0.725716	0.368	0.155	2.97481e-167
Hivep2	8.84625e-170	0.641057	0.915	0.76	1.86594e-165
Gtf2h2	1.62856e-169	-0.593738	0.527	0.75	3.43513e-165
Il12b	2.63043e-169	1.63215	0.333	0.134	5.54838e-165
Vsir	4.12868e-169	-0.48483	0.9	0.964	8.70863e-165
Rapgef5	1.45257e-167	-0.556705	0.963	0.988	3.06391e-163
Lpl	3.97741e-167	1.00571	0.502	0.258	8.38954e-163
Cxcl14	1.54901e-166	0.648457	0.426	0.198	3.26733e-162
Fgd2	5.01406e-166	-0.561288	0.624	0.822	1.05762e-161
Ulk2	1.0333e-165	-0.585241	0.745	0.885	2.17953e-161
Gm14023	1.16448e-165	0.541785	0.687	0.411	2.45624e-161
Pag1	2.20763e-165	-0.589425	0.945	0.98	4.65656e-161
Maf	2.9233e-165	-0.62398	0.804	0.919	6.16611e-161
Dock4	3.21121e-165	-0.537366	0.986	0.995	6.7734e-161
Arhgap45	8.41229e-165	-0.570311	0.618	0.796	1.7744e-160
Ssh2	2.22029e-164	-0.602222	0.927	0.975	4.68326e-160
Elmo1	5.11869e-164	-0.562449	0.987	0.995	1.07969e-159
Nr4a1	9.47833e-164	0.536278	0.871	0.655	1.99926e-159
Vim	6.78012e-163	0.842892	0.301	0.116	1.43013e-158
Cebpb	9.63932e-162	0.577747	0.922	0.804	2.03322e-157
Alcam	9.18242e-161	0.760723	0.337	0.138	1.93685e-156
Rab20	3.13782e-160	0.474949	0.813	0.576	6.61859e-156
Tlr2	8.59548e-160	0.593549	0.85	0.69	1.81304e-155
Ptger4	1.19598e-159	0.492627	0.354	0.15	2.52269e-155
Cpd	7.79575e-159	0.637478	0.866	0.711	1.64436e-154
Rel	7.08464e-158	0.556431	0.951	0.874	1.49436e-153
Gm2629	9.48971e-158	-0.603006	0.744	0.88	2.00166e-153
Abca9	5.40348e-156	-0.559762	0.764	0.899	1.13976e-151
Spp1	5.67508e-156	1.50322	0.75	0.572	1.19704e-151
Sod2	9.77091e-156	0.576038	0.618	0.386	2.06098e-151
Frmd4a	1.92754e-155	-0.539104	0.941	0.98	4.06576e-151
Dip2b	1.06975e-154	-0.520356	0.91	0.964	2.25643e-150
Zc3h12c	1.63805e-154	0.933807	0.636	0.419	3.45515e-150
Gas7	4.75424e-154	0.496552	0.393	0.18	1.00281e-149
Sqstm1	6.93371e-154	0.683742	0.919	0.802	1.46253e-149
Btg1	1.3411e-153	0.473483	0.966	0.908	2.82879e-149
Hpgds	1.86843e-153	-0.440654	0.954	0.989	3.94107e-149
Rnf19b	2.15169e-153	0.593649	0.892	0.744	4.53855e-149
Tagln2	1.05603e-152	0.508681	0.674	0.436	2.22748e-148
Srgap2	9.3814e-152	-0.546266	0.969	0.992	1.97882e-147
Id2	1.16183e-151	0.633766	0.865	0.697	2.45064e-147
Sall1	3.63551e-151	-0.544316	0.667	0.844	7.66838e-147
Rab7b	5.11508e-151	0.592341	0.681	0.43	1.07892e-146
Tanc2	1.05716e-150	-0.523577	0.981	0.995	2.22988e-146
Tgif1	1.87952e-149	0.437796	0.81	0.576	3.96447e-145
Siglech	3.01776e-149	-0.562737	0.825	0.939	6.36535e-145
Serinc3	6.33656e-149	-0.394779	0.986	0.996	1.33657e-144
Sgms1	1.38743e-148	0.690706	0.85	0.71	2.92651e-144
Dock8	2.15847e-148	-0.569134	0.889	0.952	4.55287e-144
Ckap2l	3.67784e-147	0.382743	0.433	0.206	7.75768e-143
Birc3	5.20251e-147	0.566006	0.837	0.635	1.09736e-142
Zfp710	1.212e-146	-0.60439	0.706	0.848	2.55646e-142
Cd52	2.3652e-146	0.561981	0.981	0.948	4.98892e-142
4833445I07Rik	3.43241e-145	0.259548	0.275	0.103	7.23999e-141
Dusp16	3.62324e-145	0.518396	0.845	0.648	7.64251e-141
Plcl2	9.48569e-143	-0.578755	0.886	0.953	2.00082e-138
Rreb1	1.69653e-142	-0.56841	0.901	0.957	3.57848e-138
Anxa5	6.42362e-142	0.583802	0.7	0.489	1.35493e-137
Nfe2l2	1.47677e-141	0.463139	0.98	0.955	3.11494e-137
4933406I18Rik	3.23898e-141	-0.669784	0.872	0.949	6.83198e-137
Chd4	4.02741e-141	0.596487	0.952	0.895	8.49502e-137
AC149090.1	1.31263e-140	-0.540288	0.608	0.783	2.76874e-136
Dcstamp	5.944e-140	0.942842	0.296	0.123	1.25377e-135
Ftl1	1.17947e-138	0.411126	1	1	2.48785e-134
Relb	2.33561e-138	0.430595	0.792	0.564	4.9265e-134
Tnfaip8	1.63488e-137	0.543056	0.744	0.542	3.44846e-133
P2ry13	2.97883e-137	-0.491018	0.68	0.84	6.28326e-133
Gm35188	3.23147e-137	-0.702708	0.382	0.611	6.81614e-133
Ptgs1	4.51679e-137	-0.525073	0.745	0.885	9.52726e-133
Fabp5	1.91783e-136	1.07426	0.529	0.314	4.04528e-132
Malt1	4.33237e-136	1.09796	0.707	0.537	9.13826e-132
Csf1	7.43007e-135	0.736883	0.855	0.737	1.56723e-130
Pan3	3.12755e-134	-0.52521	0.823	0.915	6.59694e-130
Itgax	1.34234e-133	0.536666	0.812	0.626	2.83139e-129
Lgals3	2.45762e-133	0.864703	0.375	0.179	5.18385e-129
2011-09-01	2.38759e-132	0.555413	0.565	0.345	5.03614e-128
Ifitm10	4.80565e-132	-0.601475	0.715	0.859	1.01366e-127
Tubgcp5	6.90081e-132	-0.549483	0.489	0.698	1.45559e-127
Entpd1	7.25284e-132	-0.508247	0.87	0.953	1.52984e-127
Ucp2	7.48805e-132	0.385836	0.989	0.97	1.57945e-127
H2-Q7	1.18853e-131	0.438392	0.707	0.463	2.50697e-127
Pwwp2a	1.25262e-131	-0.516514	0.559	0.752	2.64215e-127
Snx29	2.49363e-131	-0.507495	0.894	0.959	5.25982e-127
Pip4k2a	3.5076e-131	-0.479652	0.922	0.968	7.39858e-127
Flt1	3.91829e-131	0.369069	0.257	0.099	8.26484e-127
Igf1	6.22371e-131	0.879132	0.351	0.164	1.31277e-126
Ifngr1	8.75996e-131	-0.43414	0.899	0.956	1.84774e-126
Sowahc	2.08178e-129	0.451638	0.903	0.776	4.39109e-125
Gm20186	8.58358e-129	0.525496	0.396	0.196	1.81053e-124
Tyrobp	8.60856e-129	0.330503	1	1	1.8158e-124
Gm34455	1.00308e-128	0.374261	0.574	0.333	2.1158e-124
Csmd3	3.20842e-128	-0.669675	0.877	0.963	6.76752e-124
Plekho2	5.77699e-128	0.41099	0.831	0.612	1.21854e-123
Acap2	6.09685e-128	-0.469717	0.778	0.888	1.28601e-123
Med12l	1.20627e-127	-0.555292	0.488	0.688	2.54438e-123
Lgmn	4.34739e-127	-0.300016	1	0.999	9.16995e-123
Creb5	7.8305e-127	0.522386	0.553	0.321	1.65169e-122
Egr2	6.71579e-126	0.368931	0.422	0.212	1.41656e-121
Gpr34	6.97805e-126	-0.427522	0.957	0.988	1.47188e-121
AI504432	7.96741e-126	0.600022	0.424	0.227	1.68057e-121
Tnip1	3.55045e-124	0.408071	0.572	0.353	7.48897e-120
Ccnl1	6.19062e-124	0.412607	0.952	0.86	1.30579e-119
Hsp90ab1	3.30379e-123	0.348181	0.998	0.993	6.96868e-119
Cd63	7.6586e-123	0.472353	0.997	0.986	1.61543e-118
0610040J01Rik	7.70402e-123	-0.549983	0.583	0.764	1.62501e-118
Neat1	1.35759e-122	0.529022	0.776	0.574	2.86356e-118
Fxyd5	1.3866e-121	0.497397	0.562	0.347	2.92476e-117
Fam49b	2.07989e-121	-0.390513	0.983	0.993	4.38711e-117
Axl	3.75309e-121	0.457129	0.768	0.573	7.9164e-117
St3gal1	8.40305e-120	0.365895	0.311	0.139	1.77246e-115
Lyn	8.81568e-120	-0.370666	0.995	0.998	1.85949e-115
Qk	1.52338e-119	-0.377223	0.997	0.999	3.21326e-115
Capg	1.43675e-118	0.517431	0.456	0.252	3.03055e-114
Klf2	8.26858e-118	0.618629	0.559	0.34	1.74409e-113
Hspa8	2.10616e-117	0.358845	0.993	0.981	4.44252e-113
Adap2	3.09739e-117	-0.440962	0.866	0.95	6.53333e-113
Zswim4	3.26443e-117	0.356828	0.516	0.296	6.88567e-113
Mbnl1	6.32204e-117	-0.446461	0.973	0.989	1.33351e-112
Nfkbid	1.53142e-116	0.47476	0.684	0.451	3.23022e-112
Rhoc	1.64252e-116	0.369585	0.489	0.281	3.46456e-112
Mdfic	3.03538e-116	0.360276	0.365	0.177	6.40252e-112
Frmd4b	5.29373e-116	-0.452396	0.912	0.963	1.11661e-111
Nfkbie	1.20735e-115	0.374626	0.549	0.331	2.54667e-111
Ptma	5.82157e-115	0.325421	0.999	0.997	1.22794e-110
Ints6l	7.3479e-114	-0.537894	0.549	0.735	1.54989e-109
Cx3cr1	7.6261e-114	-0.304917	0.996	0.999	1.60857e-109
Rhbdf2	1.23078e-113	0.310739	0.446	0.242	2.59608e-109
Pabpc1	1.96977e-112	0.290998	0.995	0.99	4.15483e-108
Abi3	3.553e-112	-0.418865	0.749	0.869	7.49435e-108
Gm31718	8.14631e-112	0.342652	0.484	0.275	1.7183e-107
Ivns1abp	1.53139e-110	-0.457887	0.766	0.871	3.23016e-106
Sppl3	2.29757e-110	-0.439231	0.591	0.758	4.84627e-106
Nsd1	2.9125e-110	-0.462989	0.731	0.847	6.14333e-106
Basp1	3.2374e-110	0.33719	1	0.998	6.82866e-106
Rabgef1	3.2655e-110	0.381747	0.782	0.575	6.88793e-106
Nfia	5.94341e-110	-0.529749	0.826	0.916	1.25364e-105
Plau	6.13983e-110	0.615596	0.558	0.352	1.29507e-105
Phf14	9.36607e-110	-0.47391	0.77	0.875	1.97559e-105
Apoe	1.64454e-108	0.612462	0.999	0.997	3.46882e-104
Ppp1r9a	2.85696e-108	-0.487358	0.843	0.925	6.02618e-104
Wfdc17	3.35314e-108	0.442793	0.304	0.141	7.07278e-104
2001-03-01	4.80948e-108	-0.494397	0.591	0.754	1.01446e-103
Fam20c	5.31685e-108	0.633796	0.86	0.727	1.12148e-103
Fcho2	9.20429e-108	-0.421147	0.834	0.915	1.94146e-103
Csf1r	2.91363e-107	-0.283148	0.997	0.999	6.14572e-103
Ophn1	3.54521e-107	-0.457765	0.915	0.967	7.47792e-103
Cd274	6.54388e-107	0.646276	0.657	0.46	1.3803e-102
Mir22hg	8.42856e-107	0.265371	0.356	0.177	1.77784e-102
Arsb	1.11551e-106	-0.422802	0.956	0.984	2.35295e-102
Rptor	1.83025e-106	-0.440426	0.779	0.879	3.86054e-102
Tmsb4x	3.63044e-106	0.2773	1	1	7.65769e-102
Lrrc8b	7.3338e-106	0.351802	0.542	0.331	1.54692e-101
Osm	7.447e-106	0.487225	0.504	0.302	1.5708e-101
Dpys	8.64249e-106	0.287181	0.353	0.176	1.82296e-101
Arih2	1.02139e-105	0.518649	0.781	0.63	2.15442e-101
Cdh23	1.55728e-105	-0.513781	0.594	0.782	3.28477e-101
Apoc1	2.8125e-105	0.726104	0.373	0.195	5.93241e-101
Chd9	5.93744e-105	-0.456002	0.909	0.962	1.25238e-100
Apbb1ip	1.00622e-104	-0.434638	0.986	0.993	2.12243e-100
Myo1e	1.97617e-104	0.67629	0.883	0.779	4.16833e-100
Rbms1	1.98178e-104	0.363096	0.598	0.387	4.18018e-100
Pvr	3.16861e-104	0.271546	0.311	0.146	6.68355e-100
Fabp3	1.11973e-103	0.299971	0.318	0.152	2.36185e-99
Ier5	1.41709e-103	0.346605	0.932	0.813	2.98907e-99
Bcl6	2.774e-103	0.40306	0.686	0.478	5.85121e-99
Gapdh	6.94683e-103	0.443858	0.957	0.899	1.46529e-98
Ms4a6c	8.79712e-103	0.497784	0.503	0.313	1.85558e-98
Itpkc	1.90979e-102	0.479326	0.39	0.208	4.02831e-98
Pld1	4.63276e-102	-0.494352	0.581	0.75	9.77188e-98
Hspa5	1.11979e-101	0.535047	0.985	0.963	2.36198e-97
Zeb1	1.1784e-101	-0.499554	0.692	0.841	2.48559e-97
Dot1l	1.56611e-101	0.351053	0.557	0.348	3.30339e-97
Il6ra	4.05158e-101	-0.420948	0.662	0.808	8.546e-97
Nrip1	4.15464e-101	-0.423689	0.82	0.913	8.76338e-97
Ccr5	1.91046e-100	-0.479036	0.72	0.871	4.02974e-96
P3h2	2.50357e-100	-0.539019	0.612	0.782	5.28079e-96
Adgrg1	2.48024e-99	-0.420325	0.507	0.694	5.23157e-95
Egr3	3.8525e-99	0.432057	0.562	0.341	8.12608e-95
Xylt1	6.14975e-99	0.489024	0.509	0.309	1.29717e-94
Skil	2.01361e-98	0.365759	0.983	0.956	4.24731e-94
Zfp652	3.31064e-98	-0.435454	0.658	0.79	6.98314e-94
Glipr1	4.9238e-98	0.330156	0.393	0.211	1.03858e-93
Odc1	9.35302e-98	0.410187	0.521	0.321	1.97283e-93
Celf2	9.74976e-98	-0.391624	0.949	0.979	2.05652e-93
Maml3	2.79459e-97	-0.45838	0.954	0.98	5.89464e-93
Cyth4	2.81783e-97	-0.360919	0.88	0.94	5.94366e-93
N4bp1	2.96295e-97	0.518805	0.756	0.624	6.24976e-93
Tspan14	3.21987e-97	-0.438939	0.529	0.694	6.79166e-93
Rpl41	6.07352e-97	0.252828	1	1	1.28109e-92
8030442B05Rik	6.72234e-97	-0.580587	0.353	0.556	1.41794e-92
Kansl1	1.16829e-96	-0.418879	0.889	0.943	2.46428e-92
Tpm4	2.37325e-96	0.332415	0.579	0.377	5.00589e-92
Cstb	3.14786e-96	0.530459	0.815	0.687	6.63977e-92
Trib1	3.96867e-96	0.401185	0.542	0.35	8.37111e-92
Plcg2	5.2224e-96	-0.419916	0.738	0.843	1.10156e-91
Pde3b	1.03459e-95	-0.415329	0.932	0.983	2.18226e-91
Zc3h12a	1.60275e-95	0.344263	0.602	0.395	3.38067e-91
Tcim	4.38537e-95	0.440166	0.416	0.233	9.25006e-91
Rere	5.44213e-95	-0.438505	0.803	0.888	1.14791e-90
Atp6v0c	5.24574e-94	0.309337	0.995	0.989	1.10648e-89
Gm1673	1.37589e-93	0.347367	0.391	0.216	2.90217e-89
Dock10	3.0331e-93	-0.447136	0.866	0.929	6.39771e-89
Actg1	4.71809e-93	0.326863	0.996	0.982	9.95187e-89
Crip1	7.56714e-93	0.512284	0.507	0.325	1.59614e-88
Stat3	1.22533e-92	0.409569	0.88	0.778	2.58459e-88
C5ar1	1.8735e-92	0.579206	0.658	0.479	3.95178e-88
Atp1a3	5.74487e-92	0.262876	0.356	0.187	1.21177e-87
Cd74	8.32747e-92	0.676282	0.664	0.478	1.75651e-87
Slc12a6	1.10661e-91	-0.451899	0.769	0.872	2.33416e-87
Herc2	1.329e-91	-0.387468	0.842	0.913	2.80325e-87
Nr4a3	2.35485e-91	0.414282	0.293	0.14	4.96709e-87
Slfn2	3.29615e-91	0.461818	0.498	0.31	6.95257e-87
Nfkbib	3.40231e-91	0.290249	0.585	0.381	7.17649e-87
Lpcat2	4.99967e-91	-0.33025	0.961	0.986	1.05458e-86
Eif1	1.12905e-90	0.26058	0.999	0.993	2.38151e-86
Vat1	1.43443e-90	0.316992	0.316	0.161	3.02565e-86
Btg3	1.85067e-90	0.301838	0.513	0.314	3.90361e-86
Man1a2	2.5212e-90	-0.378945	0.816	0.896	5.31796e-86
Gna12	4.38305e-90	-0.397952	0.766	0.87	9.24516e-86
Lyz2	4.44484e-90	0.743255	0.968	0.93	9.3755e-86
Camk2d	8.38165e-90	-0.43622	0.794	0.887	1.76794e-85
Errfi1	1.22722e-89	0.784914	0.569	0.398	2.58858e-85
Mertk	2.85777e-89	-0.3736	0.954	0.985	6.0279e-85
Rin2	4.92462e-89	-0.443707	0.792	0.882	1.03875e-84
Aldoa	1.95798e-88	0.391696	0.902	0.819	4.12998e-84
Sptan1	3.12837e-88	0.381679	0.587	0.399	6.59868e-84
Arpc1b	3.2659e-88	0.26613	0.99	0.968	6.88877e-84
Klf6	5.18782e-88	0.457504	0.809	0.663	1.09427e-83
Scamp2	6.54614e-88	-0.332991	0.894	0.942	1.38078e-83
Itch	7.87376e-88	-0.413659	0.644	0.777	1.66081e-83
Cttnbp2nl	1.36844e-87	-0.369957	0.897	0.95	2.88644e-83
Ankrd44	1.66382e-87	-0.382378	0.862	0.935	3.50949e-83
Cmss1	4.58345e-87	-0.333255	0.999	0.999	9.66788e-83
Arhgef3	1.05499e-86	0.336221	0.328	0.173	2.2253e-82
Agps	2.09648e-86	-0.411431	0.595	0.736	4.42211e-82
Dcbld2	1.40894e-85	0.32705	0.334	0.179	2.97187e-81
Cst7	2.74341e-85	0.571228	0.723	0.563	5.78668e-81
Ldlrad4	3.83838e-85	-0.359644	0.995	0.997	8.09629e-81
Plin2	6.12818e-85	0.410566	0.461	0.288	1.29262e-80
Rap1gds1	6.55021e-85	-0.404562	0.909	0.954	1.38164e-80
Ctse	1.91543e-84	0.318511	0.59	0.388	4.04022e-80
Cdk8	2.51979e-84	-0.372887	0.953	0.978	5.31499e-80
Cnot2	3.42025e-84	-0.390792	0.707	0.819	7.21434e-80
Atp8a2	7.49505e-84	-0.416668	0.809	0.911	1.58093e-79
Strn3	7.78026e-84	-0.40326	0.682	0.79	1.64109e-79
Plxna4	1.06694e-83	-0.518826	0.672	0.815	2.25049e-79
Pten	1.52488e-83	-0.371547	0.733	0.827	3.21643e-79
Wasf2	1.69053e-83	-0.311425	0.96	0.98	3.56583e-79
Cd44	2.88706e-83	0.361601	0.253	0.12	6.08967e-79
Tmem176a	1.13043e-82	0.479103	0.658	0.487	2.38442e-78
Adam10	1.27111e-82	-0.360294	0.84	0.91	2.68115e-78
Slc7a1	1.44478e-82	0.299754	0.468	0.287	3.04748e-78
Lcor	2.36322e-82	-0.419986	0.528	0.69	4.98473e-78
Vmp1	8.58733e-82	0.282502	0.934	0.828	1.81133e-77
Rhoh	1.50661e-81	-0.385487	0.674	0.808	3.17789e-77
Gnas	2.40413e-81	0.282676	0.999	0.997	5.07102e-77
H2-D1	3.48884e-81	0.295362	0.999	0.995	7.359e-77
Cst3	3.63958e-81	-0.284848	1	1	7.67698e-77
Serf2	1.54083e-80	0.269986	0.994	0.982	3.25008e-76
Pik3cd	1.84663e-80	-0.416062	0.512	0.658	3.8951e-76
Emp3	1.9826e-80	0.341115	0.496	0.316	4.1819e-76
Csf3r	3.67511e-80	-0.330413	0.922	0.965	7.75191e-76
Stk40	4.63643e-80	0.321135	0.605	0.425	9.77963e-76
Alpk1	6.33773e-80	0.273165	0.311	0.162	1.33682e-75
Rnf149	8.74063e-80	0.553026	0.547	0.38	1.84366e-75
Socs2	1.13398e-79	0.286496	0.314	0.166	2.39191e-75
Unc93b1	1.26633e-79	-0.257237	0.991	0.996	2.67106e-75
Ltc4s	1.31706e-79	-0.386089	0.735	0.861	2.77808e-75
Etl4	3.31801e-79	0.430925	0.564	0.382	6.99867e-75
Gm26887	8.17069e-79	0.255372	0.326	0.173	1.72344e-74
Stk38l	1.53151e-78	0.468616	0.681	0.511	3.23042e-74
C9orf72	3.87098e-78	0.338066	0.77	0.618	8.16507e-74
Nek7	5.42201e-78	-0.338251	0.9	0.944	1.14366e-73
Evl	8.58922e-78	-0.357286	0.756	0.846	1.81172e-73
Sirpa	9.91969e-78	-0.290709	0.997	0.996	2.09236e-73
Dnm2	1.25688e-77	-0.341859	0.764	0.854	2.65113e-73
Epb41l2	1.94119e-77	-0.269135	0.999	0.999	4.09454e-73
Gng5	3.33796e-77	0.266036	0.989	0.963	7.04076e-73
Lrch1	9.70233e-77	-0.36676	0.916	0.953	2.04651e-72
Tgm2	1.20065e-76	0.413699	0.619	0.446	2.53252e-72
Optn	2.12396e-76	0.279942	0.601	0.407	4.48007e-72
Slc29a3	2.62441e-76	-0.32736	0.78	0.866	5.53566e-72
Kmt2c	7.29828e-76	-0.372813	0.753	0.843	1.53943e-71
Tbc1d4	7.3443e-76	0.444053	0.45	0.283	1.54913e-71
Cd33	8.34302e-76	-0.356473	0.719	0.833	1.75979e-71
Ccr6	8.5033e-76	-0.420462	0.615	0.757	1.7936e-71
Rbm26	1.02927e-75	-0.33656	0.724	0.842	2.17103e-71
Pkig	3.32403e-75	-0.373211	0.632	0.756	7.01138e-71
Bin2	3.83964e-75	-0.339919	0.808	0.88	8.09896e-71
Pnpla7	5.34875e-75	-0.41236	0.772	0.861	1.12821e-70
Osbpl8	5.62927e-75	0.661982	0.881	0.831	1.18738e-70
Hspa14	7.78475e-75	0.291393	0.598	0.417	1.64204e-70
Arhgap12	3.00965e-74	-0.375048	0.567	0.712	6.34825e-70
Mycbp2	4.32352e-74	-0.344287	0.903	0.944	9.1196e-70
Sfi1	5.57486e-74	-0.403675	0.373	0.536	1.1759e-69
Gcnt1	6.24437e-74	-0.388746	0.662	0.769	1.31713e-69
Pnisr	7.21839e-74	-0.345395	0.707	0.816	1.52257e-69
Nav2	1.02399e-73	-0.383429	0.967	0.991	2.1599e-69
Gm26532	1.03392e-73	0.269915	0.519	0.327	2.18084e-69
Plekho1	1.50226e-73	-0.316609	0.8	0.879	3.16872e-69
Ppp3ca	1.98013e-73	-0.349896	0.947	0.97	4.1767e-69
Gpr84	5.77037e-73	0.638429	0.656	0.527	1.21714e-68
Gm11613	7.40295e-73	0.25352	0.575	0.388	1.56151e-68
Snx13	7.62058e-73	-0.386393	0.648	0.767	1.60741e-68
Ezr	1.87484e-72	0.270706	0.373	0.217	3.95461e-68
Smg1	2.57964e-72	-0.359379	0.655	0.775	5.44124e-68
H2-K1	3.41243e-72	0.288129	0.997	0.981	7.19783e-68
Atox1	3.90296e-72	0.259413	0.988	0.953	8.23252e-68
Foxn3	9.41013e-72	-0.304785	0.987	0.993	1.98488e-67
Rai14	2.31447e-71	0.310378	0.555	0.371	4.88191e-67
Psmb6	3.10107e-71	0.303732	0.798	0.648	6.54109e-67
Gpr65	3.92631e-71	0.252443	0.384	0.225	8.28177e-67
Map3k3	4.29939e-71	-0.373966	0.573	0.706	9.0687e-67
Tnrc6b	5.73577e-71	-0.352271	0.804	0.879	1.20985e-66
Vrk2	5.94865e-71	-0.403435	0.547	0.686	1.25475e-66
Rbbp8	6.4214e-71	0.288008	0.472	0.299	1.35447e-66
Arf4	7.81766e-71	0.352371	0.912	0.826	1.64898e-66
Hmox1	3.22629e-70	0.361527	0.49	0.326	6.80521e-66
Lgals1	4.23004e-70	0.524801	0.522	0.363	8.92243e-66
Slc11a1	4.384e-70	0.325099	0.701	0.536	9.24718e-66
Rnase4	8.25348e-70	-0.303453	0.941	0.977	1.74091e-65
Tmsb10	8.68191e-70	0.481918	0.756	0.631	1.83128e-65
Slc2a5	1.5597e-69	-0.399503	0.428	0.59	3.28987e-65
Prdx1	2.87186e-69	0.420431	0.931	0.876	6.05762e-65
Tnfrsf11a	1.35764e-68	-0.426589	0.593	0.712	2.86366e-64
Pmaip1	1.94645e-68	0.283171	0.476	0.305	4.10565e-64
Fam91a1	2.00253e-68	-0.351433	0.559	0.683	4.22394e-64
Rab8b	2.12906e-68	0.350678	0.958	0.924	4.49083e-64
Il4i1	2.91457e-68	0.413882	0.348	0.204	6.14771e-64
Spag9	3.71295e-68	0.330858	0.937	0.9	7.83172e-64
Swap70	4.13771e-68	0.438641	0.745	0.615	8.72767e-64
Agmo	7.7313e-68	-0.450587	0.718	0.832	1.63076e-63
Arhgap39	8.06601e-68	-0.369782	0.619	0.747	1.70136e-63
Csf2ra	9.86346e-68	0.328875	0.675	0.519	2.0805e-63
Zfp292	1.28676e-67	-0.358436	0.652	0.759	2.71416e-63
Lrba	1.50803e-67	-0.45506	0.458	0.603	3.18089e-63
Crybb1	1.52897e-67	-0.41455	0.33	0.508	3.22505e-63
Golm1	2.17878e-67	-0.289757	0.921	0.952	4.5957e-63
Calm1	2.7051e-67	0.341239	0.974	0.942	5.70587e-63
Daglb	2.97898e-67	-0.337761	0.84	0.91	6.28357e-63
Arglu1	3.29919e-67	-0.324976	0.775	0.847	6.95898e-63
Akap10	4.49743e-67	-0.389017	0.525	0.668	9.48644e-63
Itpr2	4.68025e-67	-0.335203	0.893	0.932	9.87205e-63
Lrpap1	7.5769e-67	0.303476	0.836	0.723	1.59819e-62
Usp24	8.76387e-67	-0.353835	0.557	0.684	1.84856e-62
Tmem86a	9.8473e-67	-0.321511	0.71	0.812	2.07709e-62
Nav3	1.34109e-66	-0.430857	0.94	0.974	2.82875e-62
Ccl12	1.36716e-66	0.556903	0.572	0.423	2.88375e-62
Phc2	2.21575e-66	-0.396542	0.553	0.687	4.67369e-62
Hacd2	2.91953e-66	0.373534	0.621	0.467	6.15816e-62
Spire1	3.56306e-66	-0.335262	0.699	0.802	7.51556e-62
Mapk14	5.05708e-66	-0.353944	0.539	0.672	1.06669e-61
Pld3	7.6475e-66	0.330935	0.913	0.851	1.61309e-61
Mtus1	7.70015e-66	-0.337031	0.691	0.813	1.62419e-61
Ubash3b	1.03873e-65	-0.350783	0.946	0.976	2.19099e-61
Lrrc8c	1.83917e-65	0.254463	0.319	0.18	3.87936e-61
Ubn2	2.12902e-65	-0.360633	0.692	0.798	4.49075e-61
Klf4	4.15673e-65	0.328058	0.329	0.186	8.7678e-61
Slc9a9	5.96223e-65	-0.412234	0.812	0.894	1.25761e-60
Eef2k	6.8221e-65	-0.380347	0.313	0.471	1.43899e-60
Dnajb4	8.19626e-65	0.281019	0.634	0.462	1.72884e-60
Aftph	8.69542e-65	-0.353348	0.69	0.799	1.83413e-60
Lmna	8.86842e-65	0.253956	0.34	0.196	1.87062e-60
Ch25h	9.44091e-65	0.490665	0.283	0.155	1.99137e-60
Pkm	1.20738e-64	0.333573	0.877	0.777	2.54673e-60
Tbl1xr1	2.84409e-64	-0.341202	0.712	0.815	5.99905e-60
1700017B05Rik	4.04154e-64	-0.332006	0.505	0.639	8.52483e-60
Lhfpl2	5.04177e-64	-0.370598	0.832	0.896	1.06346e-59
Mtmr3	2.26619e-63	-0.342388	0.584	0.705	4.78007e-59
Ctnnb1	3.11584e-63	0.34088	0.847	0.745	6.57224e-59
Wnk1	4.09786e-63	-0.265642	0.964	0.983	8.64361e-59
Luc7l2	1.216e-62	-0.29268	0.953	0.972	2.5649e-58
Havcr2	1.78376e-62	-0.28658	0.905	0.948	3.76248e-58
Sfmbt1	3.43502e-62	-0.363932	0.552	0.676	7.24549e-58
Wdfy2	4.11853e-62	-0.366921	0.512	0.645	8.68721e-58
Bin1	7.32196e-62	-0.251275	0.963	0.982	1.54442e-57
Rbm6	2.04044e-61	-0.328569	0.699	0.791	4.3039e-57
Tbc1d5	2.04613e-61	-0.334984	0.924	0.962	4.3159e-57
Fam107b	2.73883e-61	0.389558	0.538	0.386	5.77701e-57
Lmnb1	2.99882e-61	0.26101	0.353	0.211	6.3254e-57
Fus	3.42881e-61	-0.287101	0.9	0.939	7.23239e-57
Msrb1	3.43792e-61	0.254334	0.374	0.231	7.2516e-57
Vcam1	4.10414e-61	0.549573	0.391	0.248	8.65685e-57
Mir99ahg	5.81822e-61	-0.341674	0.968	0.988	1.22724e-56
Etv5	6.41025e-61	-0.33913	0.385	0.534	1.35211e-56
Cd80	6.87488e-61	0.285226	0.49	0.333	1.45012e-56
Cited2	7.02471e-61	0.531959	0.491	0.347	1.48172e-56
P2rx7	7.84511e-61	-0.350675	0.567	0.691	1.65477e-56
5330438D12Rik	8.70105e-61	-0.353486	0.419	0.57	1.83531e-56
Adssl1	5.11897e-60	0.324343	0.47	0.313	1.07974e-55
Mknk1	8.02163e-60	-0.31729	0.51	0.637	1.692e-55
Ccl6	8.47467e-60	0.568758	0.793	0.693	1.78756e-55
Fam49a	9.83498e-60	0.284394	0.447	0.296	2.07449e-55
Adamts1	1.88149e-59	0.654044	0.526	0.387	3.96864e-55
Pou2f2	2.78416e-59	-0.300524	0.868	0.937	5.87263e-55
Rock2	4.30609e-59	-0.310033	0.898	0.948	9.08283e-55
Crebbp	1.48712e-58	-0.311614	0.801	0.867	3.13679e-54
Atf7ip	1.49312e-58	-0.356337	0.517	0.643	3.14944e-54
Stambpl1	1.50463e-58	-0.38892	0.403	0.543	3.17371e-54
Zfp638	3.00967e-58	-0.3177	0.686	0.779	6.3483e-54
Rassf2	3.13438e-58	-0.333905	0.506	0.636	6.61135e-54
Slc40a1	3.21528e-58	-0.347201	0.363	0.511	6.782e-54
Bank1	3.40865e-58	-0.596345	0.203	0.353	7.18986e-54
Clasp2	3.85383e-58	-0.326368	0.802	0.877	8.12889e-54
Cdc27	4.06442e-58	0.301668	0.64	0.486	8.57308e-54
Aplp2	4.07434e-58	0.280814	0.903	0.831	8.594e-54
Apba1	4.60123e-58	-0.45502	0.505	0.643	9.70537e-54
Adap2os	6.49293e-58	-0.331397	0.543	0.674	1.36955e-53
Pum2	1.19798e-57	-0.312845	0.728	0.808	2.5269e-53
Rbpj	1.60084e-57	0.36997	0.88	0.803	3.37665e-53
Hps3	1.80083e-57	-0.328562	0.369	0.51	3.79849e-53
Snx30	2.20689e-57	-0.3638	0.556	0.671	4.65499e-53
St3gal5	2.23793e-57	-0.371185	0.45	0.589	4.72048e-53
Fbxl20	2.8874e-57	-0.356244	0.457	0.589	6.09039e-53
Slc8a1	4.12095e-57	-0.368834	0.983	0.989	8.69231e-53
Mpp7	6.47087e-57	0.501211	0.614	0.484	1.3649e-52
Smap2	6.58227e-57	-0.251983	0.956	0.976	1.3884e-52
Plk3	6.87446e-57	0.268481	0.496	0.342	1.45003e-52
Tmem176b	7.38723e-57	0.375204	0.721	0.593	1.55819e-52
Ep300	1.352e-56	-0.314884	0.621	0.725	2.85178e-52
Rps6ka1	1.37307e-56	-0.321454	0.54	0.653	2.89621e-52
Dennd4a	1.39835e-56	0.316398	0.994	0.993	2.94953e-52
Rbm5	1.72878e-56	-0.30058	0.67	0.771	3.64651e-52
Anxa3	2.05152e-56	0.294825	0.927	0.867	4.32728e-52
Akap8l	2.19705e-56	-0.316409	0.55	0.665	4.63423e-52
Fam114a1	2.43728e-56	0.307455	0.524	0.369	5.14096e-52
Arid1a	2.79032e-56	-0.302616	0.752	0.823	5.88563e-52
Aebp2	3.39218e-56	0.30476	0.693	0.559	7.15513e-52
Mkln1	4.40163e-56	-0.298066	0.768	0.845	9.28437e-52
Prex1	6.67048e-56	-0.309729	0.765	0.848	1.40701e-51
Gm4258	8.63754e-56	-0.418986	0.485	0.616	1.82192e-51
Zcchc7	1.36744e-55	-0.343481	0.842	0.897	2.88435e-51
Celf1	1.46628e-55	-0.319643	0.743	0.825	3.09281e-51
Rab39	2.95769e-55	-0.324247	0.244	0.392	6.23866e-51
Ttc28	2.98135e-55	-0.329884	0.862	0.916	6.28856e-51
Tmem39a	3.59563e-55	0.259156	0.44	0.293	7.58427e-51
Plod1	3.7018e-55	-0.305326	0.572	0.69	7.80822e-51
Mif	4.04223e-55	0.335878	0.844	0.75	8.52628e-51
Nr6a1os	1.07678e-54	-0.41485	0.375	0.521	2.27125e-50
Asxl2	1.2586e-54	-0.320817	0.578	0.695	2.65476e-50
Capn3	1.56138e-54	-0.339501	0.661	0.763	3.29342e-50
Rnf180	1.96292e-54	-0.349162	0.798	0.863	4.14039e-50
Pstpip2	2.16907e-54	0.284295	0.269	0.15	4.57522e-50
Atp6v1a	2.60369e-54	0.25858	0.896	0.807	5.49196e-50
Rab3gap1	4.14802e-54	-0.309021	0.71	0.798	8.74941e-50
Lair1	8.24038e-54	-0.269725	0.95	0.963	1.73814e-49
Mlph	1.01835e-53	-0.321717	0.493	0.622	2.148e-49
Nf1	1.24438e-53	-0.300686	0.897	0.931	2.62477e-49
Glrp1	1.39092e-53	-0.32648	0.545	0.691	2.93386e-49
Sesn1	1.70466e-53	-0.340247	0.346	0.492	3.59563e-49
Phyhd1	2.62214e-53	-0.272769	0.74	0.827	5.53088e-49
Ddx17	2.82109e-53	-0.291596	0.701	0.784	5.95052e-49
Cmtm6	3.38845e-53	-0.286108	0.641	0.745	7.14727e-49
Nr3c1	4.00574e-53	-0.322722	0.739	0.814	8.44932e-49
Lacc1	4.19974e-53	0.311616	0.8	0.702	8.85851e-49
Bcar3	4.50529e-53	0.293565	0.435	0.288	9.503e-49
Ppcdc	4.57657e-53	-0.296471	0.554	0.675	9.65335e-49
Kmt2e	4.68461e-53	-0.289584	0.771	0.846	9.88126e-49
Tspo	5.04337e-53	0.261523	0.637	0.492	1.0638e-48
Cables1	6.47922e-53	-0.264055	0.56	0.711	1.36666e-48
Lnpep	9.4757e-53	-0.312554	0.658	0.761	1.99871e-48
Zfp36l1	1.00693e-52	0.285604	0.957	0.94	2.12391e-48
Bola2	1.31194e-52	0.270531	0.724	0.594	2.76727e-48
Kdm2a	1.57678e-52	-0.320244	0.582	0.689	3.32589e-48
Lst1	2.34695e-52	-0.346128	0.65	0.765	4.95043e-48
Pik3cg	4.76926e-52	-0.305554	0.613	0.718	1.00598e-47
Fkbp5	5.98469e-52	-0.400229	0.501	0.62	1.26235e-47
Phip	7.58953e-52	-0.353601	0.613	0.715	1.60086e-47
Gna15	7.89494e-52	-0.298676	0.499	0.62	1.66528e-47
Cask	1.0844e-51	-0.365314	0.651	0.742	2.28732e-47
Gdi2	1.25401e-51	-0.26331	0.954	0.97	2.64509e-47
Dennd1a	1.37409e-51	-0.334061	0.726	0.804	2.89838e-47
Znrf2	1.75736e-51	-0.32497	0.734	0.81	3.7068e-47
Serpine1	1.95496e-51	0.629963	0.577	0.467	4.12361e-47
Heatr5a	2.61206e-51	-0.318571	0.596	0.703	5.50962e-47
Wdfy3	4.18451e-51	-0.28117	0.82	0.878	8.82639e-47
Rasgrp3	4.88224e-51	-0.285858	0.952	0.98	1.02981e-46
St3gal6	5.12552e-51	-0.318897	0.869	0.931	1.08113e-46
Tgfa	1.00448e-50	-0.325881	0.396	0.525	2.11875e-46
Pik3r5	1.85918e-50	0.398081	0.734	0.64	3.92156e-46
Lrrfip1	1.88989e-50	0.307242	0.873	0.823	3.98635e-46
Gtf2i	1.98604e-50	-0.300203	0.521	0.629	4.18915e-46
Tjp1	2.0334e-50	-0.320624	0.52	0.639	4.28906e-46
Zfp90	3.09255e-50	-0.293397	0.342	0.478	6.52312e-46
Rp2	3.19869e-50	-0.318605	0.522	0.635	6.74699e-46
Tia1	3.38605e-50	-0.317526	0.319	0.453	7.14219e-46
Txn1	3.60549e-50	0.250194	0.672	0.532	7.60506e-46
Rftn1	4.10296e-50	0.299085	0.717	0.58	8.65436e-46
Scoc	4.54785e-50	-0.280652	0.764	0.835	9.59279e-46
Cd34	5.39885e-50	0.273423	0.839	0.724	1.13878e-45
Gm15503	6.8122e-50	-0.300352	0.276	0.415	1.4369e-45
Commd8	8.99226e-50	-0.283298	0.555	0.664	1.89674e-45
Ube2f	1.37279e-49	0.260949	0.75	0.618	2.89562e-45
Pmepa1	1.81559e-49	-0.303607	0.936	0.964	3.82962e-45
Sla	2.49748e-49	-0.315592	0.529	0.637	5.26794e-45
Ppp1r21	2.80462e-49	-0.313915	0.43	0.552	5.91579e-45
Fli1	3.20451e-49	-0.279949	0.923	0.963	6.75927e-45
Atp2c1	3.84589e-49	-0.331762	0.56	0.665	8.11213e-45
A830008E24Rik	4.17556e-49	-0.379183	0.529	0.649	8.80751e-45
Extl3	5.72192e-49	-0.341411	0.653	0.748	1.20692e-44
Ppp1r12a	6.42206e-49	-0.281086	0.804	0.858	1.35461e-44
Map4k4	7.81689e-49	-0.261579	0.897	0.933	1.64882e-44
Kat6a	8.3589e-49	-0.295186	0.581	0.685	1.76314e-44
Zbtb20	1.0719e-48	-0.30837	0.934	0.962	2.26096e-44
Dennd6a	1.16284e-48	-0.320589	0.433	0.554	2.45278e-44
H2-Aa	1.30152e-48	0.485581	0.286	0.169	2.7453e-44
Myo1f	1.39756e-48	-0.311322	0.899	0.925	2.94787e-44
Hivep1	2.21621e-48	0.306497	0.715	0.589	4.67465e-44
Cfh	2.27979e-48	-0.270597	0.94	0.964	4.80875e-44
Ppm1h	2.94001e-48	-0.323053	0.93	0.952	6.20137e-44
Mtmr12	3.33299e-48	0.262008	0.57	0.419	7.03028e-44
Wdr33	3.72673e-48	-0.306202	0.574	0.671	7.8608e-44
Fam117b	5.11532e-48	-0.277836	0.575	0.694	1.07897e-43
Cdk19	6.17718e-48	-0.322536	0.593	0.697	1.30295e-43
Abcc3	1.00212e-47	-0.311219	0.463	0.58	2.11376e-43
Osbpl11	1.01903e-47	-0.286296	0.578	0.691	2.14943e-43
AY036118	1.2229e-47	-0.252094	0.988	0.992	2.57947e-43
Pitpnc1	1.48664e-47	-0.283048	0.87	0.934	3.13578e-43
Rab3il1	2.01406e-47	-0.27838	0.576	0.674	4.24826e-43
Sft2d1	2.32697e-47	-0.285166	0.507	0.621	4.90827e-43
Tcf12	2.77693e-47	-0.307667	0.795	0.855	5.85738e-43
Lcp1	3.4706e-47	0.275021	0.952	0.926	7.32054e-43
Rnf169	3.51169e-47	-0.33009	0.478	0.594	7.40722e-43
Arhgap17	3.82377e-47	-0.274637	0.717	0.795	8.06548e-43
Tnrc6a	5.51033e-47	-0.29551	0.536	0.641	1.16229e-42
Dhrs3	6.45033e-47	0.263431	0.882	0.813	1.36057e-42
Fbxw4	7.13172e-47	-0.295672	0.574	0.671	1.50429e-42
Oser1	8.80752e-47	0.303323	0.592	0.458	1.85777e-42
Rsf1	9.57124e-47	-0.281428	0.676	0.774	2.01886e-42
Cacnb2	1.095e-46	-0.451405	0.471	0.603	2.30969e-42
Jak2	1.19778e-46	0.401788	0.535	0.411	2.52648e-42
Vgll4	2.34181e-46	-0.280435	0.611	0.708	4.93959e-42
Magi1	2.45959e-46	-0.392889	0.738	0.819	5.18801e-42
Apc	3.22507e-46	-0.290422	0.699	0.789	6.80263e-42
Nhs	4.59149e-46	-0.634521	0.212	0.346	9.68482e-42
Gm40841	5.45491e-46	-0.317345	0.291	0.428	1.1506e-41
Dgkd	5.50525e-46	-0.283522	0.794	0.866	1.16122e-41
Igsf6	6.62895e-46	0.262375	0.617	0.476	1.39825e-41
Cep170	8.93302e-46	-0.306537	0.574	0.678	1.88424e-41
H2-Ab1	9.51006e-46	0.476299	0.506	0.37	2.00596e-41
Zfp148	1.01817e-45	-0.284338	0.705	0.779	2.14762e-41
Snrnp70	1.20727e-45	-0.258736	0.818	0.873	2.5465e-41
Rnf216	1.40778e-45	-0.273847	0.744	0.823	2.96942e-41
Dpy19l4	1.61797e-45	-0.30523	0.743	0.814	3.41279e-41
Kcnk13	1.62262e-45	-0.302785	0.735	0.831	3.42259e-41
Dhx9	1.93997e-45	-0.291753	0.586	0.686	4.09199e-41
Peli2	3.06027e-45	-0.312723	0.789	0.875	6.45502e-41
Med13l	3.28198e-45	-0.279728	0.739	0.805	6.92269e-41
Gtf2ird2	3.60921e-45	0.3259	0.578	0.446	7.6129e-41
Nckap1l	4.2773e-45	-0.255787	0.854	0.896	9.02212e-41
Gm50035	5.01532e-45	-0.288336	0.308	0.438	1.05788e-40
Tmed3	6.01494e-45	0.252695	0.841	0.756	1.26873e-40
Cxcl10	7.89593e-45	0.574936	0.286	0.175	1.66549e-40
Gpr155	8.1418e-45	-0.298858	0.452	0.566	1.71735e-40
Prkca	1.74591e-44	-0.408136	0.494	0.606	3.68266e-40
Nuak1	1.83259e-44	-0.282217	0.584	0.694	3.86548e-40
Ttc14	2.25615e-44	-0.285694	0.544	0.637	4.7589e-40
Tgfb1	3.09208e-44	0.331293	0.944	0.921	6.52212e-40
Plxdc2	3.85094e-44	-0.259994	0.995	0.998	8.1228e-40
Gk	4.23822e-44	0.28293	0.282	0.172	8.93967e-40
Ubc	4.24116e-44	0.252121	0.976	0.977	8.94588e-40
Ppp4r3b	4.59466e-44	-0.288302	0.542	0.637	9.69152e-40
Trappc8	4.60763e-44	-0.280954	0.463	0.576	9.71888e-40
Gm46367	7.56037e-44	-0.291461	0.496	0.614	1.59471e-39
Papola	9.06415e-44	-0.256719	0.754	0.817	1.9119e-39
Mtr	1.1458e-43	-0.267338	0.43	0.551	2.41684e-39
Mllt10	1.37275e-43	-0.268758	0.731	0.807	2.89554e-39
Fgd4	1.45379e-43	-0.314366	0.615	0.715	3.06647e-39
Arid4a	1.51851e-43	-0.287124	0.621	0.713	3.203e-39
Cd2ap	1.59515e-43	-0.262273	0.747	0.811	3.36465e-39
Abl1	1.75004e-43	-0.310304	0.473	0.58	3.69136e-39
Tspan7	1.77296e-43	-0.29519	0.714	0.788	3.7397e-39
Kif21b	2.39239e-43	-0.271057	0.498	0.61	5.04626e-39
Tet3	2.43478e-43	-0.296484	0.588	0.684	5.13568e-39
Nr6a1	2.61077e-43	-0.313751	0.558	0.664	5.50691e-39
Man1c1	4.97537e-43	-0.285892	0.803	0.866	1.04945e-38
Baz1a	6.17385e-43	0.28376	0.742	0.629	1.30225e-38
Prpsap2	6.34009e-43	-0.284911	0.345	0.464	1.33731e-38
Usp34	6.5563e-43	-0.262271	0.755	0.82	1.38292e-38
Specc1	1.27648e-42	-0.306542	0.847	0.901	2.69247e-38
Ash1l	1.91269e-42	-0.274164	0.756	0.822	4.03445e-38
Stard9	2.024e-42	-0.291808	0.538	0.642	4.26923e-38
Elf1	2.53506e-42	-0.265239	0.703	0.792	5.3472e-38
Phf21a	2.90442e-42	-0.309668	0.735	0.815	6.1263e-38
Trpc4ap	6.58296e-42	-0.25696	0.64	0.719	1.38854e-37
Chrm3	7.53226e-42	0.387853	0.319	0.206	1.58878e-37
Zfp644	8.26506e-42	-0.278946	0.581	0.676	1.74335e-37
Inpp4b	8.51254e-42	-0.328385	0.858	0.921	1.79555e-37
Fam172a	9.13474e-42	-0.291847	0.888	0.926	1.92679e-37
Sox4	9.86231e-42	-0.311766	0.481	0.604	2.08026e-37
Kdm3b	1.01541e-41	-0.293954	0.529	0.625	2.14181e-37
Btk	1.16565e-41	-0.272228	0.595	0.68	2.4587e-37
Tasor	1.32864e-41	-0.287033	0.508	0.611	2.8025e-37
Gm5086	1.34192e-41	-0.311999	0.676	0.766	2.83052e-37
Irf2	1.4325e-41	-0.259172	0.825	0.883	3.02158e-37
Supt20	1.51284e-41	-0.275873	0.442	0.55	3.19104e-37
Adgrl2	3.42804e-41	-0.368581	0.437	0.547	7.23076e-37
Nlk	3.73653e-41	-0.30075	0.525	0.625	7.88146e-37
Fnip1	3.8871e-41	-0.277117	0.849	0.892	8.19907e-37
Wdfy4	4.40193e-41	-0.291418	0.585	0.68	9.28498e-37
H1f0	5.13696e-41	0.387685	0.442	0.321	1.08354e-36
Stag2	8.23517e-41	-0.259889	0.79	0.848	1.73704e-36
Bcl2l11	1.47059e-40	0.596932	0.586	0.489	3.10191e-36
Gpatch8	1.59452e-40	-0.257423	0.658	0.749	3.36331e-36
Klf3	1.64931e-40	-0.250707	0.623	0.723	3.4789e-36
Cacna1d	1.78845e-40	-0.278091	0.895	0.93	3.77238e-36
Asxl1	2.37328e-40	-0.295667	0.471	0.573	5.00596e-36
Aagab	3.28536e-40	-0.25009	0.339	0.462	6.92981e-36
Snx2	3.74717e-40	-0.261953	0.562	0.655	7.9039e-36
Garnl3	3.76631e-40	-0.31232	0.361	0.478	7.94429e-36
Crebrf	3.7918e-40	-0.292496	0.504	0.607	7.99804e-36
Usp2	4.57538e-40	-0.269902	0.589	0.689	9.65085e-36
Slc24a3	4.64808e-40	-0.363784	0.563	0.67	9.80419e-36
Tent2	4.7715e-40	-0.271088	0.547	0.642	1.00645e-35
Rtn4rl1	5.80994e-40	-0.308431	0.468	0.572	1.22549e-35
Zup1	7.5793e-40	-0.283351	0.508	0.614	1.5987e-35
Zfr	7.59253e-40	-0.256526	0.798	0.847	1.60149e-35
Arhgap22	8.18508e-40	-0.314391	0.705	0.804	1.72648e-35
Fhit	1.0459e-39	-0.438744	0.672	0.771	2.20612e-35
Cpsf6	1.04817e-39	-0.253642	0.583	0.677	2.21092e-35
Susd3	2.4046e-39	-0.265635	0.42	0.532	5.07202e-35
Kdm6a	2.59208e-39	-0.276392	0.614	0.696	5.46748e-35
Mt1	3.50428e-39	0.360159	0.915	0.873	7.39157e-35
Cdk13	4.59785e-39	-0.278295	0.68	0.76	9.69825e-35
E2f3	5.84744e-39	-0.291382	0.568	0.664	1.2334e-34
Mvb12b	6.09435e-39	-0.277546	0.583	0.663	1.28548e-34
Il6st	6.43868e-39	-0.262976	0.786	0.85	1.35811e-34
Sdf2l1	7.67186e-39	0.269194	0.769	0.683	1.61823e-34
Strada	8.83208e-39	-0.275707	0.363	0.478	1.86295e-34
Mon2	9.75882e-39	-0.254057	0.572	0.673	2.05843e-34
9930111J21Rik2	1.02879e-38	-0.260442	0.501	0.604	2.17004e-34
Setd5	1.73077e-38	-0.255296	0.723	0.802	3.65071e-34
Chst11	1.7878e-38	0.304017	0.738	0.639	3.771e-34
Cd164	2.35536e-38	-0.278646	0.526	0.619	4.96815e-34
Pvt1	2.63839e-38	-0.291859	0.783	0.851	5.56515e-34
Gfm2	2.68576e-38	-0.262666	0.333	0.45	5.66506e-34
Etv3	4.07904e-38	0.264349	0.479	0.357	8.60392e-34
Fam193a	5.37311e-38	-0.263229	0.602	0.692	1.13335e-33
Cul1	7.62884e-38	-0.250294	0.701	0.773	1.60915e-33
Acvr1	1.1443e-37	-0.282509	0.443	0.547	2.41368e-33
Prkch	1.57486e-37	-0.306848	0.705	0.783	3.32185e-33
Cass4	2.04755e-37	0.26242	0.394	0.274	4.31889e-33
Hltf	2.05219e-37	-0.256079	0.518	0.613	4.32868e-33
Phkb	2.28869e-37	-0.289355	0.563	0.663	4.82754e-33
Atp6v0a2	2.39429e-37	-0.263526	0.408	0.514	5.05029e-33
Lcorl	2.41133e-37	-0.296669	0.622	0.705	5.08622e-33
Slf2	3.25978e-37	-0.26167	0.516	0.608	6.87585e-33
Tbc1d16	3.748e-37	-0.26895	0.647	0.739	7.90565e-33
Prr14l	6.22787e-37	-0.27446	0.545	0.64	1.31364e-32
Snta1	7.0625e-37	-0.274293	0.337	0.451	1.48969e-32
Nos1ap	8.63691e-37	-0.325662	0.598	0.696	1.82178e-32
Rhobtb1	8.7648e-37	-0.286777	0.261	0.375	1.84876e-32
Fer	9.32253e-37	-0.30803	0.442	0.542	1.9664e-32
Gal3st4	9.96688e-37	-0.266661	0.499	0.604	2.10231e-32
Prkn	2.49986e-36	-0.317378	0.813	0.877	5.27295e-32
Smurf2	4.25057e-36	-0.27242	0.61	0.688	8.96572e-32
Cds1	8.14402e-36	-0.261901	0.443	0.548	1.71782e-31
Plcl1	1.29652e-35	-0.316348	0.898	0.938	2.73475e-31
Eva1a	1.51059e-35	-0.278357	0.421	0.527	3.18628e-31
Stx6	1.66347e-35	0.2581	0.613	0.503	3.50876e-31
Ankrd17	1.69278e-35	-0.271597	0.746	0.799	3.57058e-31
Pds5a	1.70823e-35	-0.261407	0.562	0.649	3.60317e-31
Ssbp2	2.06165e-35	-0.318511	0.621	0.717	4.34865e-31
Dlgap4	2.89281e-35	0.327219	0.65	0.545	6.10181e-31
Nrp2	6.25286e-35	0.288511	0.678	0.567	1.31892e-30
Ncoa3	7.75075e-35	-0.265041	0.613	0.689	1.63487e-30
Pcmtd1	8.03967e-35	-0.253234	0.695	0.758	1.69581e-30
Ncf1	8.0948e-35	0.278181	0.95	0.953	1.70744e-30
Tmem273	1.28814e-34	-0.261831	0.41	0.513	2.71708e-30
Cox6a2	2.88015e-34	0.282459	0.566	0.441	6.0751e-30
Lncpint	3.05928e-34	0.261685	0.917	0.884	6.45294e-30
Zzz3	3.09964e-34	-0.254387	0.439	0.537	6.53807e-30
Pias2	3.24942e-34	-0.263281	0.467	0.562	6.85401e-30
Mbd5	3.47377e-34	-0.287082	0.661	0.743	7.32723e-30
Zmynd11	3.4982e-34	-0.261526	0.607	0.681	7.37875e-30
Gm26542	3.85806e-34	-0.298952	0.561	0.664	8.1378e-30
Ranbp9	4.00253e-34	-0.26532	0.478	0.571	8.44253e-30
Fam168a	5.84094e-34	-0.262115	0.642	0.714	1.23203e-29
Msn	6.79601e-34	0.256449	0.986	0.972	1.43348e-29
Rsbn1	8.40917e-34	-0.250887	0.396	0.499	1.77375e-29
Bbs9	2.44323e-33	-0.309085	0.514	0.609	5.15351e-29
Ccnd3	4.08223e-33	-0.316989	0.801	0.866	8.61065e-29
4930557K07Rik	5.10159e-33	0.295287	0.384	0.276	1.07608e-28
Klhl24	8.00516e-33	-0.251284	0.539	0.629	1.68853e-28
Parp8	8.19811e-33	-0.28431	0.593	0.687	1.72923e-28
Senp7	8.46544e-33	-0.268236	0.384	0.487	1.78562e-28
Fgf13	1.26712e-32	0.308833	0.899	0.855	2.67275e-28
Ubac2	6.07303e-32	-0.256682	0.599	0.678	1.28098e-27
Atf7	1.18453e-31	-0.269385	0.547	0.624	2.49853e-27
Dock11	1.87349e-31	-0.274323	0.678	0.744	3.95176e-27
Rgs1	2.82552e-31	0.29205	0.78	0.696	5.95987e-27
Fscn1	3.4384e-31	0.421761	0.806	0.787	7.25261e-27
Ube3c	3.84479e-31	-0.255754	0.464	0.552	8.10981e-27
Gng2	4.59699e-31	-0.250089	0.614	0.696	9.69644e-27
Wdr44	6.60436e-31	-0.286244	0.456	0.549	1.39306e-26
Gab1	6.90892e-31	-0.269405	0.459	0.556	1.4573e-26
Tcf20	7.90084e-31	-0.277956	0.529	0.606	1.66652e-26
Pard3b	9.67078e-31	-0.332345	0.607	0.686	2.03986e-26
Thada	2.62595e-30	-0.265257	0.559	0.641	5.53891e-26
Acss1	5.30367e-30	-0.253248	0.362	0.469	1.1187e-25
Itga9	6.49589e-30	-0.284162	0.362	0.461	1.37018e-25
Tcf7l2	6.59478e-30	-0.265623	0.572	0.657	1.39104e-25
Arid2	1.05283e-29	-0.253465	0.49	0.571	2.22074e-25
Ehmt1	1.89243e-29	-0.250421	0.462	0.548	3.99171e-25
Fam102b	5.35932e-29	-0.275709	0.632	0.711	1.13044e-24
Sdccag8	2.92257e-28	-0.257663	0.473	0.562	6.16458e-24
Vti1a	6.31487e-28	-0.268637	0.769	0.818	1.33199e-23
Bach2	1.18044e-27	-0.266089	0.812	0.866	2.4899e-23
Sncaip	1.7799e-27	-0.275422	0.525	0.614	3.75434e-23
Tpd52	2.21222e-27	0.252652	0.913	0.867	4.66623e-23
Arl5b	2.81251e-27	0.261389	0.475	0.371	5.93244e-23
Copg2	7.85861e-27	-0.273204	0.431	0.514	1.65762e-22
Gm13710	2.13804e-26	-0.342073	0.491	0.573	4.50977e-22
Vps54	3.82167e-26	-0.258385	0.558	0.631	8.06106e-22
Maml2	1.18704e-25	-0.263831	0.884	0.918	2.50382e-21
Kansl1l	2.19658e-25	-0.270732	0.453	0.541	4.63324e-21
Ank	3.70358e-25	0.35817	0.775	0.709	7.81197e-21
Large1	7.70855e-25	-0.261978	0.885	0.909	1.62596e-20
Scmh1	3.72088e-24	-0.256219	0.516	0.59	7.84846e-20
Sdk1	9.74943e-24	-0.284345	0.497	0.58	2.05645e-19
Rrad	1.80233e-23	0.27132	0.251	0.174	3.80165e-19
Med21	3.33649e-23	0.428092	0.436	0.347	7.03766e-19
Klf12	9.89532e-23	-0.285078	0.801	0.85	2.08722e-18
Adamts16	2.57403e-22	-0.276545	0.209	0.292	5.4294e-18
Cwc22	4.84802e-22	-0.415214	0.478	0.535	1.02259e-17
Epsti1	1.82468e-18	-0.266258	0.439	0.5	3.84879e-14
Slc38a6	9.1964e-18	0.254516	0.572	0.496	1.9398e-13
Ccl9	3.27072e-17	0.307872	0.606	0.547	6.89894e-13
Jak1	4.98184e-17	0.292282	0.921	0.894	1.05082e-12
Alkbh5	5.19221e-16	0.25503	0.54	0.461	1.09519e-11
Rapgef2	4.89432e-14	0.298181	0.647	0.599	1.03236e-09
Efnb2	5.81994e-14	0.307446	0.339	0.276	1.2276e-09
Ifih1	2.18062e-12	0.290963	0.285	0.225	4.59957e-08
Itgav	2.85798e-11	0.301161	0.82	0.818	6.02833e-07

## Sheet: Supplementary table 3
	p_val	avg_log2FC	pct.1	pct.2	p_val_adj
Mapkapk2	0	0.71295	0.975	0.844	0
Ptgs2	0	2.42215	0.974	0	0
Dusp2	0	1.01352	0.744	0.354	0
Il1a	0	0.817485	0.97	0.8	0
Il1b	0	1.16444	0.861	0.542	0
Gbp5	0	1.08209	0.629	0.268	0
Pde4b	0	1.06772	0.838	0.467	0
Clic4	0	1.18064	0.924	0.638	0
Cxcl2	0	1.38184	0.513	0.224	0
Ppp1r15a	0	0.727643	0.928	0.648	0
Ier2	0	0.674501	0.948	0.692	0
Icam1	0	0.9064	0.937	0.767	0
Mthfsl	0	0.832499	0.71	0.424	0
Gm10634	0	0.634534	0.741	0.41	0
Bcl2a1d	0	0.864788	0.946	0.682	0
Bcl2a1a	0	1.09099	0.789	0.421	0
Bcl2a1b	0	0.855814	0.977	0.831	0
Ccrl2	0	0.865532	0.976	0.745	0
Tnfaip3	0	0.656477	0.98	0.777	0
Srgn	0	1.05591	0.974	0.862	0
Gadd45b	0	0.93438	0.932	0.596	0
Il12b	0	1.88034	0.386	0.132	0
Nlrp3	0	0.960186	0.892	0.663	0
Ccl4	0	0.793866	0.975	0.854	0
Arl5c	0	1.04249	0.882	0.585	0
Socs3	0	0.665252	0.929	0.669	0
Ifrd1	0	0.888107	0.957	0.726	0
Nfkbia	0	0.795192	0.992	0.88	0
Tnfaip2	0	1.17638	0.816	0.51	0
Litaf	0	0.584165	0.96	0.789	0
Nfkbiz	0	0.838871	0.981	0.792	0
Mir155hg	0	0.753162	0.493	0.193	0
Cdkn1a	0	0.894721	0.71	0.382	0
Pim1	0	0.689456	0.638	0.311	0
Tnf	0	0.885207	0.949	0.718	0
Tnfsf9	0	0.979022	0.582	0.241	0
Cd14	0	0.958173	0.941	0.834	0
Ehd1	0	0.597645	0.522	0.21	0
Dusp5	0	0.648142	0.541	0.234	0
Rsrp1	2.33969e-299	-0.778152	0.525	0.772	4.75449e-295
Dusp1	2.72515e-295	0.611489	0.932	0.648	5.53777e-291
Fth1	1.67172e-294	0.541226	1	1	3.39711e-290
Ccl3	2.86534e-294	0.831262	0.924	0.763	5.82265e-290
Kdm6b	1.63374e-291	0.684072	0.826	0.534	3.31991e-287
Rasgef1b	6.03849e-291	0.659524	0.98	0.856	1.22708e-286
Nfkb1	3.36241e-290	0.694521	0.987	0.95	6.83274e-286
Nr4a1	7.55582e-288	0.597301	0.936	0.693	1.53542e-283
Fos	1.16708e-280	0.610163	0.983	0.769	2.37161e-276
Egr1	1.29433e-275	0.624323	0.963	0.725	2.63021e-271
Cd83	4.96161e-264	0.544644	0.998	0.959	1.00825e-259
Smim3	6.01926e-259	0.614979	0.758	0.488	1.22317e-254
Rel	4.31646e-253	0.588033	0.96	0.876	8.77147e-249
Gm14023	2.09265e-252	0.579144	0.795	0.485	4.25248e-248
Zfp36	6.23332e-248	0.509163	0.989	0.837	1.26667e-243
Gm17056	8.81031e-244	0.459422	0.518	0.241	1.79034e-239
Casp4	1.66082e-243	0.540591	0.829	0.552	3.37496e-239
Sdc4	5.44863e-243	0.91732	0.672	0.42	1.10722e-238
Birc3	9.33176e-242	0.561289	0.88	0.649	1.89631e-237
Junb	8.01219e-240	0.511692	0.996	0.916	1.62816e-235
Csrnp1	3.34256e-239	0.433943	0.507	0.24	6.79242e-235
Btg2	6.1326e-238	0.474742	0.982	0.839	1.24621e-233
H2-Q7	1.14012e-237	0.528161	0.706	0.414	2.31685e-233
Fosb	4.08496e-237	0.561385	0.838	0.549	8.30106e-233
Ell2	1.23773e-234	0.677505	0.685	0.408	2.5152e-230
Maff	1.71787e-234	0.450407	0.578	0.301	3.49088e-230
Hivep2	2.22474e-234	0.625441	0.919	0.748	4.5209e-230
Atf3	7.16041e-233	0.524424	0.984	0.832	1.45507e-228
Cd52	2.40074e-230	0.639581	0.975	0.919	4.87854e-226
Dhx40	7.02658e-230	1.18892	0.534	0.292	1.42787e-225
Cebpb	7.80081e-226	0.543335	0.935	0.798	1.5852e-221
Marcksl1	1.95268e-225	0.590828	0.813	0.572	3.96805e-221
Gem	1.22006e-223	0.582211	0.893	0.646	2.47928e-219
Plek	2.53423e-222	0.576576	1	0.996	5.1498e-218
Cxcl16	2.00622e-220	0.556546	0.898	0.723	4.07685e-216
Ier3	5.44537e-219	0.626864	0.83	0.571	1.10655e-214
P2ry12	2.47569e-217	-0.515429	0.969	0.992	5.03086e-213
Rab20	3.11101e-216	0.460897	0.815	0.556	6.32187e-212
H3f3b	4.04427e-216	0.42447	1	0.996	8.21836e-212
Ckap2l	9.29906e-214	0.432805	0.47	0.222	1.88966e-209
Nfkbid	1.73071e-213	0.531257	0.765	0.485	3.51697e-209
Nr4a3	9.26087e-208	0.631226	0.375	0.16	1.8819e-203
Cd86	3.73426e-202	0.546915	0.985	0.972	7.5884e-198
Btg1	2.97969e-201	0.42951	0.981	0.909	6.05503e-197
Arhgap5	3.49816e-200	-0.572489	0.949	0.979	7.10861e-196
Numb	8.41856e-199	-0.63227	0.897	0.959	1.71074e-194
Gtf2h2	8.40884e-198	-0.581156	0.535	0.732	1.70876e-193
Tmem119	9.54591e-197	-0.556521	0.803	0.915	1.93982e-192
Tlr2	1.64031e-195	0.580258	0.824	0.634	3.33327e-191
Ikzf1	4.48839e-194	-0.560203	0.885	0.955	9.12086e-190
Pabpc1	1.60101e-193	0.339361	0.997	0.988	3.25342e-189
Irf1	2.51321e-192	0.623918	0.684	0.438	5.10709e-188
Txnrd1	4.54594e-189	0.618655	0.715	0.493	9.23781e-185
Maf	9.67991e-188	-0.567395	0.812	0.912	1.96705e-183
Otulinl	1.54727e-185	-0.477644	0.89	0.953	3.14421e-181
Hmgb2	1.97379e-184	0.468435	0.886	0.675	4.01094e-180
Tgm2	3.41116e-183	0.609153	0.703	0.474	6.93181e-179
Gch1	1.25374e-182	0.496325	0.525	0.288	2.54772e-178
Zc3h12c	3.65293e-182	0.841644	0.608	0.389	7.42312e-178
Vsir	3.38381e-181	-0.441335	0.904	0.957	6.87624e-177
Tnfaip8	3.7788e-181	0.559607	0.717	0.5	7.6789e-177
Cd274	1.66406e-179	0.676481	0.662	0.431	3.38153e-175
Mcl1	3.14031e-179	0.379643	0.981	0.909	6.38142e-175
Slco2b1	3.40421e-179	-0.562972	0.758	0.875	6.91769e-175
Plcl2	3.00813e-178	-0.573512	0.893	0.946	6.11283e-174
Malt1	3.62799e-177	0.999311	0.672	0.481	7.37243e-173
Rnf19b	7.49375e-176	0.494081	0.909	0.757	1.5228e-171
Nfe2l2	5.43149e-175	0.427585	0.984	0.95	1.10373e-170
Gm10790	1.13229e-173	-0.607957	0.618	0.787	2.30092e-169
Zfhx3	1.60135e-172	-0.488894	0.977	0.993	3.25411e-168
Tyrobp	2.51644e-170	0.32287	1	1	5.11365e-166
Egr3	4.44819e-168	0.545384	0.67	0.419	9.03918e-164
Gm2629	1.44464e-166	-0.561826	0.764	0.869	2.93564e-162
Rapgef5	2.44301e-165	-0.475959	0.983	0.993	4.96443e-161
Tgif1	5.17448e-165	0.377545	0.806	0.572	1.05151e-160
Gm14963	2.41533e-162	0.273465	0.298	0.123	4.90819e-158
Rab7b	4.98985e-162	0.501001	0.623	0.385	1.01399e-157
Tbc1d4	5.88677e-161	0.606096	0.48	0.271	1.19625e-156
Frmd4a	1.03724e-160	-0.465794	0.967	0.985	2.10778e-156
Jun	4.26201e-160	0.364003	0.978	0.847	8.66082e-156
Ulk2	8.05285e-160	-0.523003	0.757	0.872	1.63642e-155
Itga5	8.42245e-159	0.633737	0.537	0.32	1.71153e-154
Pag1	9.04692e-159	-0.509136	0.945	0.98	1.83842e-154
Id2	1.42034e-158	0.498259	0.865	0.693	2.88627e-154
Ifitm10	2.03697e-158	-0.548259	0.747	0.869	4.13932e-154
Gm34455	5.91922e-158	0.359816	0.586	0.343	1.20285e-153
Ncf1	9.85263e-157	0.438173	0.982	0.961	2.00215e-152
Abca9	2.38933e-156	-0.495964	0.778	0.885	4.85536e-152
Cyth4	3.01299e-156	-0.401263	0.86	0.92	6.12269e-152
Rreb1	3.2497e-156	-0.536271	0.903	0.952	6.60371e-152
Ssh2	4.39563e-156	-0.516022	0.94	0.974	8.93236e-152
Relb	7.51807e-156	0.379769	0.794	0.564	1.52775e-151
Rpl41	6.59625e-155	0.277093	1	0.999	1.34042e-150
Cpd	1.04197e-154	0.522875	0.823	0.67	2.11739e-150
Zfp710	1.4589e-154	-0.556514	0.716	0.835	2.96463e-150
Arhgap45	4.1477e-154	-0.481957	0.604	0.756	8.42854e-150
Selplg	7.23752e-153	-0.500113	0.893	0.947	1.47074e-148
Ivns1abp	1.45548e-152	-0.468511	0.735	0.852	2.95768e-148
Nfkbie	1.7813e-152	0.379953	0.557	0.334	3.61977e-148
Plaur	8.09238e-152	0.503955	0.686	0.471	1.64445e-147
Tmsb4x	1.94544e-151	0.284686	1	1	3.95334e-147
Jund	2.65288e-151	0.347617	0.983	0.9	5.39092e-147
Gm35188	2.61377e-148	-0.638669	0.416	0.612	5.31144e-144
Inpp5d	5.78531e-147	-0.396432	0.986	0.995	1.17563e-142
Rabgef1	6.55929e-147	0.400099	0.782	0.576	1.33291e-142
Tanc2	8.76892e-147	-0.44834	0.992	0.997	1.78193e-142
Gtf2ird2	1.247e-146	0.482798	0.679	0.471	2.53402e-142
Med12l	6.25011e-146	-0.51878	0.505	0.682	1.27008e-141
Stk38l	1.79318e-145	0.523291	0.703	0.492	3.64392e-141
Elmo1	3.03101e-144	-0.445016	0.994	0.996	6.15932e-140
Qk	3.09709e-144	-0.362986	0.998	1	6.2936e-140
H2-K1	5.07213e-144	0.481985	0.989	0.957	1.03071e-139
Dusp16	5.5505e-143	0.404348	0.858	0.662	1.12792e-138
B2m	1.46788e-142	0.353147	1	0.999	2.98287e-138
Ints6l	6.37455e-142	-0.547644	0.536	0.707	1.29537e-137
Pvr	2.27025e-138	0.315049	0.326	0.156	4.61337e-134
Sqstm1	3.47908e-137	0.475423	0.897	0.778	7.06983e-133
AC149090.1	4.24648e-137	-0.473551	0.611	0.748	8.62928e-133
Dot1l	1.3268e-136	0.35266	0.545	0.336	2.69619e-132
Rin2	1.18237e-135	-0.492519	0.756	0.868	2.4027e-131
Gm20186	2.00062e-134	0.560821	0.386	0.205	4.06545e-130
Nfkbib	3.1778e-134	0.307546	0.592	0.376	6.45761e-130
Lilrb4a	1.22945e-133	0.38265	0.342	0.167	2.49837e-129
Oser1	2.38484e-133	0.426745	0.676	0.469	4.84623e-129
Dip2b	2.46579e-133	-0.415397	0.925	0.963	5.01074e-129
H2-D1	6.3596e-133	0.460998	0.997	0.987	1.29233e-128
Zc3h12a	1.129e-132	0.350853	0.607	0.392	2.29423e-128
Ccnl1	1.55584e-132	0.318582	0.952	0.857	3.16162e-128
Fgd2	5.068e-132	-0.441159	0.699	0.82	1.02987e-127
Stat3	2.02804e-131	0.380037	0.909	0.787	4.12118e-127
Snx29	2.76434e-131	-0.450943	0.904	0.955	5.61741e-127
Sall1	6.74255e-131	-0.433234	0.743	0.853	1.37015e-126
Tnip1	6.95892e-131	0.368888	0.531	0.334	1.41412e-126
Sowahc	1.49531e-130	0.38662	0.878	0.761	3.03863e-126
Mpp7	4.47493e-130	0.580625	0.65	0.464	9.09351e-126
Adap2	8.1666e-129	-0.396444	0.896	0.954	1.65953e-124
Pan3	2.84558e-128	-0.458577	0.834	0.903	5.78249e-124
Acap2	4.04452e-128	-0.422088	0.785	0.867	8.21887e-124
Mbnl1	6.88315e-128	-0.430879	0.97	0.985	1.39873e-123
Tank	8.80235e-128	0.537795	0.782	0.643	1.78872e-123
Sod2	9.23079e-128	0.441303	0.549	0.36	1.87579e-123
Pwwp2a	1.36451e-127	-0.463167	0.552	0.707	2.77282e-123
Plekho2	1.80576e-127	0.343553	0.82	0.611	3.66949e-123
Bcl6	7.18559e-127	0.346673	0.715	0.488	1.46018e-122
Zswim4	1.05413e-126	0.329296	0.508	0.303	2.14209e-122
St3gal1	7.53322e-126	0.339151	0.299	0.141	1.53083e-121
Dock8	5.48529e-125	-0.487985	0.897	0.941	1.11467e-120
Skil	7.7869e-125	0.33367	0.986	0.955	1.58238e-120
Coq10b	2.779e-124	0.374225	0.772	0.569	5.64721e-120
Axl	3.04561e-124	0.385127	0.7	0.495	6.18898e-120
4933406I18Rik	1.1868e-123	-0.5423	0.913	0.956	2.41171e-119
Tuba1c	1.12099e-122	0.300109	0.586	0.366	2.27796e-118
Gpr34	1.34609e-121	-0.364954	0.977	0.993	2.73539e-117
Dock4	1.71601e-121	-0.394339	0.991	0.996	3.4871e-117
Il6ra	3.62684e-121	-0.411945	0.662	0.791	7.3701e-117
Kansl1	5.31082e-121	-0.415713	0.88	0.932	1.07921e-116
Csmd3	6.80455e-121	-0.5481	0.963	0.986	1.38275e-116
Vcam1	8.51099e-120	0.506123	0.393	0.216	1.72952e-115
Lrrc8b	9.93262e-120	0.32483	0.528	0.331	2.01841e-115
Phlda1	1.12011e-119	0.455081	0.297	0.143	2.27617e-115
Odc1	1.44934e-119	0.406225	0.522	0.326	2.94521e-115
Gpr84	3.80569e-119	0.65516	0.695	0.538	7.73354e-115
Sppl3	1.16714e-118	-0.41596	0.567	0.721	2.37175e-114
Hpgds	3.43149e-118	-0.327093	0.975	0.988	6.97312e-114
Dpys	7.62761e-118	0.255079	0.311	0.153	1.55001e-113
Srgap2	8.09293e-117	-0.409426	0.988	0.995	1.64456e-112
Ccl12	3.07458e-116	0.701972	0.604	0.42	6.24786e-112
Ptger4	3.10751e-116	0.350137	0.281	0.133	6.31476e-112
Ifngr1	4.8869e-116	-0.350837	0.904	0.947	9.93067e-112
Spp1	1.79899e-115	0.871409	0.638	0.46	3.65572e-111
Myo1g	3.69741e-115	0.324168	0.489	0.302	7.51351e-111
Gm31718	5.61735e-115	0.284689	0.437	0.253	1.1415e-110
Tagln2	2.0911e-114	0.340538	0.625	0.423	4.24932e-110
Cd74	3.75141e-114	0.597104	0.605	0.413	7.62323e-110
Fcho2	1.0518e-113	-0.380687	0.831	0.896	2.13736e-109
Pip4k2a	2.05503e-113	-0.384085	0.941	0.967	4.17602e-109
Nsd1	3.44546e-113	-0.42754	0.724	0.822	7.00152e-109
Egr2	7.22727e-113	0.301321	0.414	0.232	1.46865e-108
Tubgcp5	1.26244e-112	-0.463807	0.486	0.648	2.56541e-108
P2ry13	1.95199e-112	-0.394243	0.706	0.818	3.96663e-108
Serinc3	3.65299e-112	-0.26992	0.998	0.998	7.42323e-108
0610040J01Rik	4.9147e-112	-0.4677	0.6	0.752	9.98716e-108
Basp1	8.05367e-112	0.272801	0.998	0.998	1.63659e-107
Dennd4a	9.28089e-112	0.332312	0.998	0.995	1.88597e-107
Cnot2	2.23979e-111	-0.406138	0.683	0.789	4.55148e-107
Rere	2.86031e-111	-0.405178	0.784	0.873	5.81243e-107
Slfn2	3.25961e-109	0.383561	0.457	0.274	6.62384e-105
Chd9	3.08875e-108	-0.399354	0.928	0.964	6.27664e-104
Celf1	1.06858e-107	-0.39892	0.697	0.806	2.17146e-103
Lacc1	4.57285e-107	0.363314	0.823	0.684	9.29249e-103
C5ar1	6.88945e-107	0.398749	0.686	0.496	1.4e-102
Slc12a6	2.80323e-106	-0.434006	0.774	0.862	5.69643e-102
Lpl	1.31376e-105	0.620288	0.366	0.204	2.66969e-101
Strn3	1.9421e-105	-0.41885	0.625	0.753	3.94655e-101
Arih2	4.66608e-105	0.424755	0.754	0.609	9.48195e-101
Gm11613	2.53484e-104	0.271304	0.583	0.385	5.15105e-100
8030442B05Rik	5.73582e-104	-0.521052	0.367	0.546	1.16558e-99
Itch	8.70321e-104	-0.390792	0.633	0.755	1.76858e-99
Ptgs1	2.24624e-103	-0.376386	0.836	0.91	4.56459e-99
Cd80	2.48223e-103	0.318863	0.485	0.306	5.04414e-99
Fxyd5	3.19845e-103	0.344319	0.45	0.276	6.49957e-99
Stk40	4.51008e-103	0.307483	0.609	0.423	9.16494e-99
Lmnb1	2.44196e-102	0.319682	0.363	0.204	4.96231e-98
Ebi3	3.84227e-101	0.327666	0.52	0.342	7.80788e-97
Siglech	2.78285e-100	-0.376842	0.916	0.957	5.65502e-96
Ucp2	6.51564e-100	0.256584	0.989	0.961	1.32404e-95
Csf1	1.81212e-99	0.516519	0.808	0.707	3.68241e-95
Apbb1ip	2.88153e-99	-0.37739	0.985	0.992	5.85555e-95
Chd4	1.44736e-98	0.369656	0.948	0.888	2.94119e-94
Socs2	1.51627e-98	0.32119	0.297	0.154	3.08121e-94
Actg1	1.82886e-98	0.25979	0.993	0.978	3.71642e-94
Ftl1	1.89312e-98	0.250767	1	1	3.847e-94
Ppp1r9a	2.31088e-98	-0.405206	0.864	0.921	4.69594e-94
Itgax	3.47036e-98	0.37736	0.713	0.551	7.05212e-94
N4bp1	5.08917e-98	0.464022	0.732	0.599	1.03417e-93
Plcg2	2.3867e-97	-0.388079	0.73	0.814	4.85001e-93
Nav2	3.07651e-97	-0.388072	0.982	0.994	6.25177e-93
Nrip1	5.76381e-97	-0.339882	0.84	0.912	1.17126e-92
Maml3	1.14607e-95	-0.408459	0.959	0.978	2.32893e-91
Fam49b	2.44553e-95	-0.304235	0.984	0.993	4.96957e-91
Ctse	3.82393e-95	0.277289	0.467	0.289	7.7706e-91
Osm	9.15233e-95	0.314383	0.478	0.299	1.85985e-90
Phf14	2.66916e-94	-0.393017	0.783	0.858	5.42399e-90
Slc7a1	2.93934e-93	0.257205	0.455	0.282	5.97304e-89
Cttnbp2nl	3.46609e-93	-0.32301	0.901	0.944	7.04345e-89
Smg1	7.92617e-93	-0.368435	0.634	0.745	1.61068e-88
Cst7	2.28852e-92	0.473759	0.62	0.451	4.65049e-88
Pnpla7	2.4149e-92	-0.391343	0.779	0.855	4.90732e-88
Entpd1	4.13523e-92	-0.328856	0.913	0.958	8.40321e-88
Herc2	8.66116e-92	-0.344725	0.853	0.911	1.76003e-87
Pik3cd	1.22481e-91	-0.388679	0.472	0.618	2.48894e-87
Rap1gds1	1.71566e-91	-0.363879	0.917	0.955	3.4864e-87
Usp24	1.99447e-91	-0.372839	0.517	0.65	4.05296e-87
Rbpj	4.98209e-91	0.430048	0.869	0.782	1.01241e-86
Ppp3ca	8.54949e-91	-0.342488	0.943	0.962	1.73734e-86
Iqgap1	9.15313e-91	0.277009	0.296	0.158	1.86001e-86
Nfia	1.7142e-90	-0.419269	0.856	0.923	3.48343e-86
Aebp2	2.83538e-90	0.339698	0.685	0.527	5.76177e-86
Tspan14	8.55718e-89	-0.373539	0.513	0.651	1.7389e-84
Aftph	8.82968e-89	-0.360843	0.671	0.785	1.79428e-84
Lhfpl2	9.59859e-89	-0.399661	0.821	0.882	1.95053e-84
Ankrd44	2.20377e-88	-0.351854	0.892	0.929	4.47828e-84
Arhgap39	2.35408e-88	-0.39558	0.579	0.705	4.78373e-84
Camk2d	2.43223e-88	-0.382104	0.804	0.878	4.94254e-84
Hspa8	3.42496e-88	0.261485	0.987	0.967	6.95987e-84
Wasf2	4.84472e-88	-0.289423	0.968	0.98	9.84496e-84
Apoe	1.94847e-87	0.494241	0.988	0.989	3.95948e-83
Itpkc	2.02301e-87	0.438723	0.385	0.234	4.11097e-83
Rbm26	2.19562e-87	-0.321234	0.75	0.829	4.46172e-83
Lyn	3.69685e-87	-0.276532	0.997	0.999	7.51236e-83
Ptbp1	3.72362e-87	0.270225	0.617	0.448	7.56678e-83
Frmd4b	5.45927e-87	-0.358096	0.93	0.957	1.10938e-82
Swap70	2.65463e-86	0.440406	0.732	0.602	5.39446e-82
Myo1e	6.0611e-86	0.477231	0.839	0.737	1.23168e-81
Rock2	6.33083e-86	-0.313557	0.902	0.94	1.28649e-81
Tmsb10	9.24414e-85	0.423359	0.717	0.579	1.8785e-80
Dnm2	1.94671e-84	-0.324544	0.738	0.821	3.9559e-80
Fscn1	2.13292e-84	0.491539	0.826	0.766	4.3343e-80
Dock10	7.03763e-84	-0.391324	0.872	0.923	1.43012e-79
Abi3	1.14997e-83	-0.314917	0.777	0.846	2.33685e-79
Grasp	2.43712e-83	0.312896	0.333	0.19	4.95246e-79
Herpud1	3.26202e-83	0.305745	0.822	0.699	6.62875e-79
Ldlrad4	4.01326e-83	-0.316768	0.998	0.997	8.15534e-79
Traf1	6.28596e-83	0.30082	0.251	0.13	1.27737e-78
Lgals3bp	1.57332e-82	0.382824	0.699	0.544	3.19714e-78
Adam10	1.94039e-82	-0.325617	0.854	0.902	3.94308e-78
Rptor	2.37747e-82	-0.346572	0.8	0.869	4.83127e-78
Macf1	2.90277e-82	-0.277361	0.995	0.997	5.89872e-78
A430093F15Rik	1.87709e-81	0.281865	0.469	0.304	3.81443e-77
Evl	1.96887e-81	-0.332316	0.732	0.814	4.00094e-77
Ubn2	2.14092e-81	-0.355357	0.669	0.769	4.35057e-77
Pnisr	3.21218e-81	-0.320861	0.689	0.784	6.52747e-77
Lcp1	3.52071e-81	0.338839	0.947	0.905	7.15444e-77
2001-03-01	1.67345e-80	-0.400159	0.601	0.714	3.40062e-76
Lcor	1.45337e-79	-0.375529	0.533	0.652	2.95339e-75
Zfp652	3.46207e-79	-0.355051	0.662	0.759	7.03527e-75
Sfi1	3.91659e-79	-0.374846	0.344	0.491	7.95891e-75
Celf2	6.37121e-79	-0.305311	0.962	0.98	1.29469e-74
Rilpl2	2.50698e-78	0.273034	0.462	0.3	5.09444e-74
Golm1	2.67418e-78	-0.281479	0.912	0.948	5.43421e-74
Arhgap17	2.88125e-78	-0.331608	0.657	0.759	5.855e-74
Pum2	5.43681e-78	-0.319935	0.706	0.78	1.10482e-73
Dhx9	6.64223e-78	-0.359995	0.509	0.632	1.34977e-73
Nckap1l	6.88811e-78	-0.308791	0.816	0.87	1.39973e-73
Mapk14	7.41982e-78	-0.354416	0.517	0.636	1.50778e-73
Spag9	8.67594e-78	0.299316	0.936	0.887	1.76304e-73
Cxcl10	1.07001e-77	0.723343	0.306	0.175	2.17436e-73
Map3k3	1.56282e-77	-0.349159	0.542	0.664	3.17581e-73
Batf	1.64836e-77	0.256028	0.454	0.293	3.34963e-73
Zfp36l1	4.41914e-77	0.250863	0.972	0.945	8.98014e-73
Prex1	2.25244e-76	-0.31716	0.766	0.841	4.57719e-72
Ms4a6c	3.18631e-76	0.316859	0.378	0.234	6.47491e-72
Arglu1	5.8797e-76	-0.294677	0.74	0.822	1.19481e-71
Hspa14	1.16354e-75	0.25952	0.577	0.415	2.36443e-71
Fam49a	1.97381e-75	0.290639	0.41	0.265	4.01098e-71
Slc15a3	2.38035e-75	0.26847	0.962	0.891	4.8371e-71
Arhgap12	2.58039e-75	-0.341892	0.554	0.675	5.24361e-71
Akap10	3.66934e-75	-0.365136	0.483	0.617	7.45647e-71
Scamp2	5.46453e-75	-0.276315	0.886	0.926	1.11045e-70
Rbbp8	5.61567e-75	0.27411	0.462	0.303	1.14116e-70
Nek7	7.98104e-75	-0.294466	0.9	0.937	1.62183e-70
Rab8b	8.72668e-75	0.319832	0.949	0.915	1.77335e-70
Pten	1.20154e-74	-0.318181	0.717	0.801	2.44165e-70
Fus	1.25863e-74	-0.290566	0.885	0.924	2.55765e-70
Snx13	1.52095e-74	-0.360791	0.633	0.734	3.09073e-70
Zfp292	1.67216e-74	-0.339342	0.621	0.72	3.39801e-70
Pld1	1.7113e-74	-0.371217	0.636	0.746	3.47752e-70
Anxa5	4.46345e-74	0.300377	0.542	0.39	9.07019e-70
Stambpl1	5.03837e-74	-0.396022	0.393	0.527	1.02385e-69
Rhoh	1.02363e-73	-0.309647	0.683	0.794	2.08013e-69
Hps3	1.0801e-73	-0.329747	0.32	0.464	2.19487e-69
Gcnt1	1.10492e-73	-0.334218	0.657	0.747	2.24531e-69
C9orf72	1.17533e-73	0.270331	0.749	0.601	2.38838e-69
2011-09-01	1.35104e-73	0.355567	0.458	0.31	2.74545e-69
Tmem86a	1.64411e-73	-0.305309	0.656	0.755	3.34099e-69
Nuak1	1.80686e-73	-0.345758	0.557	0.677	3.67173e-69
Sgms1	1.83854e-73	0.421608	0.783	0.687	3.7361e-69
Tcim	2.30773e-73	0.327112	0.373	0.232	4.68953e-69
AI504432	2.93184e-73	0.387472	0.344	0.215	5.95779e-69
Arsb	3.34169e-73	-0.305251	0.98	0.989	6.79066e-69
Orai2	3.57159e-73	0.264342	0.598	0.441	7.25783e-69
Itpr2	9.71531e-73	-0.288982	0.886	0.924	1.97425e-68
Lrrfip1	1.27539e-72	0.33025	0.866	0.801	2.59173e-68
Mt1	2.92888e-72	0.476575	0.886	0.831	5.95179e-68
Tnrc6b	3.06174e-72	-0.316811	0.796	0.86	6.22177e-68
Tmem176a	3.9783e-72	0.373591	0.618	0.481	8.0843e-68
Nr3c1	5.01774e-72	-0.322906	0.699	0.778	1.01966e-67
Slc8a1	5.08426e-72	-0.371728	0.985	0.988	1.03317e-67
Plxna4	1.03306e-71	-0.414267	0.715	0.811	2.09929e-67
Zfp638	1.34739e-71	-0.319618	0.642	0.735	2.73804e-67
Cmss1	1.88177e-71	-0.288745	0.998	0.999	3.82394e-67
Zeb1	1.92837e-71	-0.387722	0.744	0.83	3.91863e-67
Tnfrsf11a	2.70794e-71	-0.404138	0.555	0.659	5.50281e-67
Mertk	2.79503e-71	-0.278401	0.972	0.991	5.67977e-67
Crebbp	4.60057e-71	-0.299091	0.789	0.851	9.34882e-67
Plekho1	8.72571e-71	-0.279179	0.787	0.857	1.77315e-66
Errfi1	1.01172e-70	0.680291	0.524	0.389	2.05592e-66
A930007I19Rik	1.77558e-70	0.286957	0.685	0.53	3.60815e-66
Sfmbt1	3.61681e-70	-0.368913	0.514	0.632	7.34972e-66
Prdx5	5.95447e-70	0.255489	0.888	0.806	1.21001e-65
Rab3gap1	6.21197e-70	-0.306172	0.655	0.753	1.26233e-65
Phc2	1.06466e-69	-0.358127	0.509	0.625	2.16349e-65
Tjp1	1.39358e-69	-0.344816	0.515	0.634	2.83188e-65
Ppp1r12a	3.34626e-69	-0.292708	0.768	0.835	6.79993e-65
Mtmr3	3.44157e-69	-0.325898	0.561	0.671	6.99361e-65
Ophn1	9.73557e-69	-0.329507	0.946	0.972	1.97836e-64
Ccl5	3.60201e-68	0.58981	0.252	0.139	7.31965e-64
Kctd12	4.70717e-68	0.27956	0.984	0.981	9.56544e-64
Cask	5.40607e-68	-0.363336	0.639	0.735	1.09857e-63
Cd33	1.74575e-67	-0.286098	0.738	0.815	3.54754e-63
Cd63	2.64359e-67	0.265435	0.983	0.968	5.37205e-63
Agps	2.97946e-67	-0.314598	0.615	0.711	6.05456e-63
Slc9a9	3.41325e-67	-0.35386	0.817	0.881	6.93606e-63
Gapdh	1.00312e-66	0.276683	0.921	0.86	2.03844e-62
Fam91a1	3.03283e-66	-0.303988	0.539	0.655	6.16302e-62
Pde3b	5.02938e-66	-0.297549	0.971	0.99	1.02202e-61
Kmt2e	8.507e-66	-0.284752	0.762	0.827	1.72871e-61
Creb5	8.87325e-66	0.290505	0.463	0.311	1.80313e-61
Snx30	1.3091e-65	-0.330797	0.515	0.63	2.66023e-61
Rnf169	1.60375e-65	-0.340535	0.425	0.551	3.25897e-61
Atp2c1	1.74592e-65	-0.365988	0.54	0.642	3.54787e-61
Cdk8	1.85948e-65	-0.308768	0.933	0.969	3.77864e-61
Kdm2a	1.97682e-65	-0.330863	0.546	0.642	4.0171e-61
Pmaip1	3.34157e-65	0.265678	0.433	0.288	6.79041e-61
Zfr	3.93248e-65	-0.284616	0.747	0.819	7.99118e-61
Znrf2	6.83957e-65	-0.314951	0.69	0.77	1.38987e-60
Extl3	8.51233e-65	-0.358908	0.629	0.716	1.72979e-60
Spire1	2.39939e-64	-0.300159	0.695	0.779	4.8758e-60
Rbm6	2.92045e-64	-0.304389	0.674	0.757	5.93465e-60
Peli2	3.6535e-64	-0.326435	0.783	0.864	7.42427e-60
Tbl1xr1	4.63923e-64	-0.306218	0.703	0.784	9.42738e-60
Adap2os	7.98186e-64	-0.305674	0.584	0.687	1.62199e-59
Gna12	9.32905e-64	-0.301838	0.763	0.836	1.89576e-59
Arhgef3	1.02824e-63	0.255077	0.268	0.155	2.08948e-59
Tbc1d5	1.37957e-63	-0.316776	0.931	0.958	2.80343e-59
Papola	1.89826e-63	-0.28205	0.699	0.775	3.85746e-59
Wdfy2	2.52804e-63	-0.335778	0.509	0.62	5.13723e-59
Adgrg1	2.61657e-63	-0.286444	0.591	0.705	5.31712e-59
Lair1	3.25554e-63	-0.259368	0.949	0.963	6.61558e-59
Eva1a	4.67644e-63	-0.315188	0.36	0.494	9.50299e-59
Ttc28	5.78484e-63	-0.319686	0.865	0.908	1.17554e-58
Atf7ip	7.75158e-63	-0.33701	0.498	0.607	1.5752e-58
Gm4258	9.02218e-63	-0.41075	0.469	0.584	1.8334e-58
Mycbp2	1.68162e-62	-0.288226	0.912	0.933	3.41722e-58
Pip4p1	2.18948e-62	-0.272519	0.38	0.506	4.44924e-58
Trib1	2.51735e-62	0.280675	0.505	0.363	5.11551e-58
Cdh23	2.66722e-62	-0.34165	0.691	0.792	5.42005e-58
Lncpint	4.76037e-62	0.268845	0.926	0.865	9.67356e-58
Peli1	6.33443e-62	-0.286349	0.7	0.784	1.28722e-57
Ep300	8.01726e-62	-0.299616	0.595	0.685	1.62919e-57
Akap8l	9.28834e-62	-0.298809	0.527	0.631	1.88748e-57
Ddx17	2.00065e-61	-0.271904	0.676	0.753	4.06553e-57
Ubash3b	2.43319e-61	-0.30851	0.96	0.978	4.94449e-57
Tspo	2.66974e-61	0.251698	0.578	0.437	5.42517e-57
Pik3cg	2.89453e-61	-0.295252	0.6	0.691	5.88198e-57
P3h2	3.28981e-61	-0.391299	0.684	0.774	6.68523e-57
Ifi27l2a	3.32302e-61	0.484305	0.33	0.206	6.7527e-57
Mir99ahg	5.95103e-61	-0.312141	0.98	0.99	1.20931e-56
Ncoa3	6.62304e-61	-0.310411	0.552	0.655	1.34587e-56
Slc29a3	7.00882e-61	-0.260678	0.783	0.843	1.42426e-56
Rgs1	1.01755e-60	0.33646	0.789	0.666	2.06777e-56
Kat6a	1.03875e-60	-0.294093	0.548	0.649	2.11085e-56
Lrch1	2.82049e-60	-0.278719	0.922	0.949	5.73151e-56
Mtmr12	5.10704e-60	0.258534	0.56	0.414	1.0378e-55
Rps6ka1	5.41898e-60	-0.287056	0.544	0.642	1.10119e-55
Ankrd17	5.82961e-60	-0.316654	0.693	0.766	1.18463e-55
Rassf2	6.79565e-60	-0.301175	0.498	0.614	1.38094e-55
H2-Ab1	7.40227e-60	0.288555	0.438	0.303	1.50422e-55
Mkln1	7.91321e-60	-0.28022	0.75	0.823	1.60804e-55
Il6st	8.38995e-60	-0.295564	0.769	0.838	1.70492e-55
Vrk2	1.10112e-59	-0.341833	0.56	0.657	2.23758e-55
Rab39	1.3738e-59	-0.300016	0.241	0.373	2.79169e-55
Rtn4rl1	1.46931e-59	-0.330262	0.424	0.544	2.98579e-55
Etl4	1.6036e-59	0.314643	0.521	0.372	3.25868e-55
Jak2	1.69219e-59	0.422697	0.515	0.391	3.4387e-55
Usp34	1.95146e-59	-0.285927	0.732	0.794	3.96555e-55
Gsk3b	2.01818e-59	-0.269904	0.78	0.836	4.10115e-55
Luc7l2	2.06763e-59	-0.258611	0.946	0.965	4.20164e-55
Osbpl11	3.56042e-59	-0.27062	0.544	0.665	7.23513e-55
Zfp90	3.88381e-59	-0.276444	0.318	0.446	7.8923e-55
Rnf180	7.61904e-59	-0.346292	0.792	0.854	1.54827e-54
Apoc1	9.13313e-59	0.463381	0.284	0.171	1.85594e-54
Snrnp70	1.5239e-58	-0.253435	0.801	0.848	3.09672e-54
1700017B05Rik	2.03803e-58	-0.278413	0.497	0.608	4.14148e-54
Etv5	2.16432e-58	-0.309205	0.395	0.513	4.39812e-54
Tnpo1	2.45131e-58	-0.270703	0.623	0.717	4.98131e-54
Cdk19	3.26755e-58	-0.331304	0.557	0.649	6.63998e-54
Ccr5	3.98178e-58	-0.319984	0.816	0.895	8.09138e-54
Cass4	4.09002e-58	0.277375	0.439	0.305	8.31132e-54
Man1c1	4.46044e-58	-0.285384	0.743	0.823	9.06406e-54
Arid1a	5.10229e-58	-0.267706	0.735	0.8	1.03684e-53
Fkbp5	6.50442e-58	-0.368541	0.476	0.59	1.32176e-53
Fam114a1	7.30292e-58	0.285793	0.469	0.337	1.48403e-53
Gna15	7.35343e-58	-0.286761	0.464	0.574	1.49429e-53
Capn3	8.60663e-58	-0.33006	0.665	0.744	1.74895e-53
Myo1f	9.99847e-58	-0.32189	0.86	0.897	2.03179e-53
Rsf1	1.30422e-57	-0.286494	0.659	0.742	2.6503e-53
Gm40841	1.47611e-57	-0.304558	0.289	0.421	2.99961e-53
Nhs	1.58819e-57	-0.583543	0.264	0.398	3.22737e-53
Clasp2	3.31383e-57	-0.286376	0.812	0.869	6.73403e-53
Mgat5	5.12096e-57	-0.296194	0.855	0.896	1.04063e-52
Gramd1a	5.67912e-57	0.250739	0.68	0.55	1.15405e-52
Zcchc7	5.75842e-57	-0.317673	0.821	0.874	1.17017e-52
Gpatch8	8.56005e-57	-0.291453	0.621	0.707	1.73949e-52
Cdc27	9.88332e-57	0.267008	0.606	0.473	2.00839e-52
Kmt2c	1.04073e-56	-0.285215	0.763	0.822	2.11487e-52
Dusp6	2.23513e-56	-0.30238	0.526	0.654	4.542e-52
Lrba	2.78635e-56	-0.379136	0.45	0.557	5.66214e-52
Cstb	3.13038e-56	0.352341	0.73	0.615	6.36124e-52
Scoc	4.09547e-56	-0.271032	0.735	0.804	8.3224e-52
Man1a2	5.09986e-56	-0.262518	0.818	0.87	1.03634e-51
Trappc8	7.56817e-56	-0.294822	0.411	0.526	1.53793e-51
Rp2	8.66816e-56	-0.323685	0.512	0.606	1.76146e-51
Aagab	1.66077e-55	-0.255904	0.294	0.422	3.37485e-51
Kdm3b	1.82831e-55	-0.291345	0.479	0.587	3.71531e-51
Zbtb20	4.40538e-55	-0.299029	0.931	0.958	8.95217e-51
Slc40a1	4.76642e-55	-0.29985	0.363	0.486	9.68585e-51
Fnip1	8.23104e-55	-0.267518	0.823	0.879	1.67263e-50
Wdr33	1.13596e-54	-0.304054	0.526	0.62	2.30838e-50
Zfp644	1.2321e-54	-0.284989	0.543	0.636	2.50374e-50
Gfm2	1.54971e-54	-0.271991	0.324	0.448	3.14917e-50
Nav3	1.5568e-54	-0.334845	0.981	0.985	3.16357e-50
Nr6a1os	2.12469e-54	-0.354073	0.417	0.541	4.31758e-50
Traf3	2.2374e-54	0.313702	0.787	0.681	4.54662e-50
Ppp4r3b	2.84543e-54	-0.277847	0.486	0.593	5.78219e-50
Vgll4	5.32421e-54	-0.271016	0.569	0.67	1.08193e-49
5330438D12Rik	6.84625e-54	-0.305305	0.462	0.569	1.39123e-49
Sft2d1	2.46299e-53	-0.266148	0.484	0.587	5.00505e-49
Mknk1	2.85905e-53	-0.26919	0.486	0.595	5.80988e-49
Elmsan1	3.20513e-53	0.296071	0.689	0.577	6.51315e-49
Crip1	3.44807e-53	0.287324	0.39	0.269	7.00683e-49
Pum1	8.13458e-53	-0.263315	0.627	0.707	1.65303e-48
Zfp148	1.08433e-52	-0.27613	0.669	0.743	2.20347e-48
Rbm5	1.10564e-52	-0.260105	0.66	0.739	2.24676e-48
Ppm1h	1.25605e-52	-0.296189	0.923	0.947	2.55241e-48
Phip	1.57195e-52	-0.321916	0.598	0.679	3.19436e-48
Tia1	1.96611e-52	-0.273052	0.307	0.431	3.99532e-48
Acvr1	3.16515e-52	-0.297919	0.417	0.526	6.4319e-48
Dgkd	5.34912e-52	-0.280085	0.782	0.853	1.08699e-47
Dpy19l4	7.58629e-52	-0.304568	0.724	0.779	1.54161e-47
Adgrl2	1.14561e-51	-0.34113	0.417	0.532	2.32798e-47
Pmepa1	1.26768e-51	-0.279869	0.947	0.968	2.57605e-47
Stx6	1.43919e-51	0.253249	0.604	0.483	2.92458e-47
Nf1	2.0617e-51	-0.275601	0.896	0.926	4.18958e-47
Gng2	2.06675e-51	-0.292715	0.571	0.668	4.19985e-47
Smurf2	3.57369e-51	-0.300625	0.584	0.661	7.26209e-47
Slc2a5	3.80895e-51	-0.308215	0.461	0.568	7.74017e-47
Adamts1	4.25991e-51	0.418898	0.555	0.442	8.65656e-47
Lnpep	9.08836e-51	-0.278772	0.654	0.722	1.84685e-46
Sesn1	9.30736e-51	-0.294591	0.333	0.452	1.89135e-46
Rhobtb1	1.13644e-50	-0.289355	0.254	0.374	2.30936e-46
Kcnk13	2.80631e-50	-0.284877	0.742	0.809	5.70271e-46
Ccl6	3.02575e-50	0.388629	0.715	0.624	6.14863e-46
Gm10076	3.27045e-50	0.277942	0.903	0.844	6.64588e-46
Bank1	3.43655e-50	-0.47835	0.226	0.344	6.98342e-46
Gpr155	4.81847e-50	-0.278879	0.445	0.551	9.79162e-46
Ccnd3	5.46067e-50	-0.345982	0.814	0.87	1.10966e-45
Kdm6a	5.67593e-50	-0.287339	0.571	0.661	1.15341e-45
Plod1	5.76547e-50	-0.259673	0.594	0.678	1.1716e-45
Crebrf	7.14009e-50	-0.273263	0.461	0.568	1.45094e-45
Crybb1	7.82326e-50	-0.31524	0.379	0.505	1.58976e-45
Rnf216	1.25358e-49	-0.27248	0.744	0.804	2.54739e-45
Mtus1	1.41022e-49	-0.255545	0.708	0.794	2.86571e-45
Btk	1.89494e-49	-0.278007	0.539	0.621	3.8507e-45
Bcor	2.87073e-49	0.258651	0.748	0.638	5.83362e-45
Fabp5	3.03822e-49	0.381353	0.331	0.221	6.17397e-45
Txnip	3.13225e-49	-0.341265	0.554	0.672	6.36505e-45
Cmtm6	4.54233e-49	-0.251619	0.632	0.709	9.23047e-45
Asxl1	5.07115e-49	-0.27939	0.444	0.55	1.03051e-44
Abcc3	9.27885e-49	-0.278511	0.437	0.54	1.88555e-44
Apc	9.84698e-49	-0.269544	0.7	0.764	2.00101e-44
Gm5086	1.02202e-48	-0.295991	0.642	0.728	2.07684e-44
Ash1l	1.1798e-48	-0.262256	0.741	0.802	2.39746e-44
Fgd4	1.26813e-48	-0.292033	0.575	0.67	2.57696e-44
Abl1	1.35687e-48	-0.277091	0.448	0.556	2.7573e-44
Daglb	2.37531e-48	-0.251382	0.858	0.899	4.82688e-44
Rasa1	3.83045e-48	-0.278758	0.564	0.648	7.78386e-44
Gm15503	4.02838e-48	-0.258013	0.279	0.398	8.18606e-44
Cul1	4.7213e-48	-0.261425	0.677	0.74	9.59415e-44
Chn2	6.79277e-48	-0.291339	0.867	0.906	1.38036e-43
Fam168a	7.314e-48	-0.281789	0.615	0.696	1.48628e-43
Slf2	9.46938e-48	-0.266716	0.45	0.554	1.92427e-43
Setd2	1.0215e-47	-0.26854	0.58	0.662	2.07578e-43
Fam107b	1.37288e-47	0.279105	0.484	0.366	2.78982e-43
Cdk13	2.23142e-47	-0.281639	0.656	0.724	4.53447e-43
Pik3r5	3.25001e-47	0.37053	0.714	0.636	6.60435e-43
Rab10	4.533e-47	-0.27999	0.666	0.724	9.21151e-43
Scaf8	5.92739e-47	-0.268883	0.467	0.562	1.2045e-42
Glrp1	5.94654e-47	-0.272623	0.607	0.705	1.2084e-42
Usp2	7.63771e-47	-0.266712	0.575	0.662	1.55206e-42
Specc1	8.10796e-47	-0.293018	0.855	0.892	1.64762e-42
Dennd6a	1.647e-46	-0.278169	0.406	0.507	3.34687e-42
St3gal5	1.72275e-46	-0.285601	0.47	0.574	3.5008e-42
Tasor	1.87285e-46	-0.272736	0.461	0.561	3.80583e-42
Gm50035	1.96264e-46	-0.254155	0.314	0.426	3.98827e-42
Baz1a	2.20298e-46	0.291601	0.713	0.612	4.47669e-42
Elf1	1.0479e-45	-0.257646	0.718	0.771	2.12943e-41
Tcf12	1.05805e-45	-0.269813	0.783	0.831	2.15006e-41
Ttc14	1.45252e-45	-0.258906	0.496	0.587	2.95166e-41
Fbxl20	1.92569e-45	-0.293378	0.452	0.545	3.91319e-41
Cep170	2.71041e-45	-0.275625	0.563	0.648	5.50783e-41
Plau	1.17028e-44	0.312102	0.439	0.32	2.37812e-40
Mvb12b	1.33653e-44	-0.258934	0.546	0.632	2.71596e-40
Prpsap2	1.3707e-44	-0.254881	0.326	0.436	2.78539e-40
Dennd1a	1.96218e-44	-0.287363	0.72	0.781	3.98736e-40
Sla	2.1611e-44	-0.268066	0.524	0.618	4.39158e-40
Heatr5a	2.40589e-44	-0.267072	0.583	0.666	4.88901e-40
Arid4a	3.13954e-44	-0.254297	0.598	0.684	6.37985e-40
Snta1	3.9808e-44	-0.25529	0.339	0.448	8.08939e-40
Pkig	1.60283e-43	-0.258379	0.653	0.719	3.2571e-39
Atp8a2	1.99319e-43	-0.272652	0.867	0.912	4.05037e-39
Fam13b	2.3015e-43	-0.252602	0.481	0.578	4.67688e-39
Gtf2i	3.11186e-43	-0.264673	0.506	0.588	6.32361e-39
Inpp4b	8.64362e-43	-0.288773	0.881	0.918	1.75647e-38
Fam172a	9.87237e-43	-0.267706	0.885	0.913	2.00617e-38
Sox4	1.629e-42	-0.307017	0.515	0.614	3.31028e-38
Pds5a	1.96888e-42	-0.256948	0.515	0.604	4.00096e-38
Tmem176b	2.0519e-42	0.271162	0.689	0.59	4.16967e-38
D130040H23Rik	2.10361e-42	0.28323	0.449	0.341	4.27475e-38
Tnrc6a	2.81212e-42	-0.253812	0.503	0.593	5.71451e-38
Nr6a1	5.90219e-42	-0.285998	0.583	0.668	1.19938e-37
Vps54	9.65683e-42	-0.279593	0.495	0.581	1.96236e-37
Stard9	1.29466e-41	-0.255869	0.526	0.61	2.63089e-37
Tbc1d16	1.65038e-41	-0.260232	0.661	0.726	3.35374e-37
A830008E24Rik	2.37714e-41	-0.323508	0.548	0.637	4.83059e-37
Strada	3.00746e-41	-0.260606	0.365	0.465	6.11145e-37
Arhgap22	3.09136e-41	-0.26663	0.718	0.791	6.28196e-37
Rcsd1	3.20611e-41	0.271066	0.861	0.825	6.51513e-37
Prr14l	7.3627e-41	-0.256119	0.501	0.593	1.49617e-36
Fbxw4	8.23614e-41	-0.253449	0.523	0.6	1.67367e-36
Prkca	2.03391e-40	-0.335502	0.483	0.581	4.13311e-36
Serpine1	2.19052e-40	0.394015	0.586	0.496	4.45135e-36
Vti1a	2.81865e-40	-0.284121	0.717	0.781	5.72778e-36
Agmo	5.22169e-40	-0.309042	0.767	0.834	1.0611e-35
Ranbp9	8.61074e-40	-0.252426	0.429	0.518	1.74979e-35
Ccl9	1.1079e-39	0.363867	0.63	0.534	2.25136e-35
Prkn	1.17692e-39	-0.309875	0.806	0.859	2.39162e-35
Relch	1.68174e-39	-0.255012	0.434	0.525	3.41745e-35
Eef2k	1.93015e-39	-0.272673	0.357	0.455	3.92225e-35
Rabgap1	1.96266e-39	-0.262524	0.498	0.582	3.98831e-35
Mbd5	2.37347e-39	-0.285758	0.662	0.722	4.82313e-35
Rb1	8.82634e-39	-0.260338	0.544	0.623	1.7936e-34
Tpd52	1.55921e-38	0.278618	0.88	0.827	3.16848e-34
Nlk	2.50856e-38	-0.280317	0.501	0.578	5.09765e-34
Zmym4	5.19969e-38	-0.253887	0.478	0.566	1.05663e-33
4930557K07Rik	6.19344e-38	0.351308	0.384	0.285	1.25857e-33
Ambra1	6.24122e-38	-0.259921	0.66	0.72	1.26828e-33
Chrm3	6.304e-38	0.279682	0.283	0.19	1.28104e-33
Atf7	6.48429e-38	-0.266277	0.502	0.582	1.31767e-33
Fam20c	8.81964e-38	0.326375	0.719	0.637	1.79224e-33
Nrros	8.21402e-37	0.264605	0.699	0.61	1.66917e-32
Nos1ap	3.41301e-36	-0.297635	0.626	0.696	6.93558e-32
Arid2	7.30683e-36	-0.256313	0.458	0.536	1.48482e-31
Oxr1	1.96187e-35	-0.285029	0.747	0.81	3.98672e-31
Rnf149	2.61568e-35	0.260995	0.437	0.34	5.31532e-31
Arl5b	3.34833e-35	0.254126	0.481	0.377	6.80413e-31
Pvt1	1.82412e-34	-0.25998	0.788	0.829	3.70679e-30
E2f3	5.73563e-34	-0.261076	0.561	0.63	1.16554e-29
Apba1	7.86861e-34	-0.316666	0.541	0.622	1.59898e-29
Ank2	8.09932e-34	-0.280918	0.778	0.828	1.64586e-29
Etv3	1.09337e-33	0.269681	0.449	0.354	2.22184e-29
Npl	1.60317e-33	-0.265378	0.506	0.582	3.2578e-29
Itga6	1.64432e-33	-0.271015	0.591	0.656	3.34142e-29
Fnip2	2.49647e-33	-0.257659	0.573	0.651	5.07307e-29
Klf12	2.84093e-33	-0.327439	0.737	0.797	5.77305e-29
Prkch	9.90351e-33	-0.254161	0.677	0.737	2.01249e-28
Copg2	2.00316e-32	-0.25829	0.399	0.481	4.07062e-28
Bst2	4.41469e-32	0.306753	0.573	0.469	8.97108e-28
Pard3b	6.24267e-32	-0.30265	0.61	0.682	1.26857e-27
Gcnt2	2.06859e-31	0.28423	0.612	0.527	4.20358e-27
Med21	4.32532e-31	0.46626	0.399	0.313	8.78949e-27
Wdr44	2.86995e-30	-0.263282	0.44	0.516	5.83202e-26
Scmh1	3.68241e-30	-0.255065	0.489	0.56	7.48303e-26
Bcl2l11	1.91831e-29	0.390796	0.547	0.469	3.89819e-25
Pik3r1	2.67938e-29	0.376909	0.909	0.92	5.44476e-25
Bbs9	3.06968e-29	-0.268147	0.485	0.565	6.2379e-25
Glul	8.28492e-29	-0.273388	0.916	0.947	1.68358e-24
Magi1	1.03433e-28	-0.254136	0.792	0.841	2.10186e-24
Smyd3	3.05013e-28	-0.252079	0.786	0.826	6.19817e-24
Mxd1	2.96566e-27	0.344891	0.289	0.213	6.02651e-23
Osbpl8	5.0702e-27	0.430161	0.82	0.797	1.03032e-22
Fhit	6.01181e-27	-0.329097	0.708	0.766	1.22166e-22
Slc24a3	1.46703e-25	-0.264476	0.581	0.649	2.98115e-21
Mxi1	4.05312e-25	0.321279	0.68	0.626	8.23634e-21
Alkbh5	1.15869e-24	0.307777	0.525	0.44	2.35458e-20
Efnb2	2.92401e-21	0.31096	0.37	0.3	5.94189e-17
Cwc22	7.82592e-19	-0.286535	0.438	0.498	1.59031e-14
Wwox	3.16992e-15	-0.265054	0.693	0.742	6.44159e-11
Trim35	6.02136e-13	0.300683	0.384	0.336	1.2236e-08
Itgav	8.9438e-13	0.272911	0.818	0.812	1.81747e-08

## Sheet: Supplementary table 4
	p_val	avg_log2FC	pct.1	pct.2	p_val_adj
Ptges	0	1.06651	0.958	0	0
Clic4	1.75565e-258	1.1687	0.91	0.652	3.56765e-254
Nfkbiz	7.82002e-254	0.900005	0.969	0.802	1.58911e-249
Bcl2a1b	1.21471e-230	0.81612	0.979	0.838	2.46841e-226
Tnfaip2	1.27452e-227	1.077	0.828	0.524	2.58995e-223
Nlrp3	6.54719e-227	1.00915	0.89	0.674	1.33046e-222
Tnf	6.85856e-223	0.914515	0.95	0.729	1.39373e-218
Gbp5	3.58408e-222	1.1051	0.632	0.285	7.28321e-218
Pde4b	9.08925e-218	0.894081	0.812	0.486	1.84703e-213
Nfkbia	5.66828e-217	0.759822	0.985	0.886	1.15185e-212
Gadd45b	7.66291e-214	0.807939	0.904	0.613	1.55718e-209
Ifrd1	9.04733e-214	0.937863	0.947	0.738	1.83851e-209
Bcl2a1a	4.12832e-205	0.932961	0.757	0.44	8.38915e-201
Bcl2a1d	5.87883e-197	0.751978	0.934	0.695	1.19464e-192
Dusp2	1.25847e-196	0.886313	0.71	0.375	2.55734e-192
Il1b	1.90519e-191	1.04511	0.826	0.559	3.87153e-187
Il1a	2.5063e-191	0.821298	0.956	0.809	5.09305e-187
Tnfsf9	2.53786e-191	0.920618	0.57	0.258	5.15719e-187
Ccrl2	1.8983e-183	0.697175	0.952	0.758	3.85754e-179
Cxcl2	1.44251e-181	1.37505	0.525	0.237	2.93132e-177
Srgn	8.30957e-180	0.836457	0.954	0.869	1.68859e-175
Ehd1	9.25103e-180	0.533973	0.525	0.225	1.8799e-175
Tnfaip3	1.03217e-179	0.676746	0.968	0.788	2.09747e-175
Ier2	5.0161e-178	0.726169	0.93	0.706	1.01932e-173
Icam1	7.50004e-178	0.84619	0.935	0.775	1.52408e-173
Egr1	4.84934e-177	0.719126	0.947	0.737	9.85434e-173
Nfkb1	9.42774e-176	0.712413	0.989	0.952	1.91581e-171
Mir155hg	2.9336e-173	0.758809	0.488	0.208	5.96137e-169
Ppp1r15a	2.11715e-172	0.697877	0.925	0.661	4.30226e-168
Arl5c	9.07894e-172	0.806292	0.85	0.601	1.84493e-167
Maff	5.79916e-168	0.508095	0.624	0.312	1.17845e-163
Marcksl1	1.14695e-167	0.707828	0.845	0.582	2.33071e-163
Pim1	3.17925e-167	0.669159	0.641	0.327	6.46056e-163
Dusp1	5.7697e-163	0.687722	0.918	0.662	1.17246e-158
Cdkn1a	1.28368e-162	0.829757	0.69	0.399	2.60856e-158
Dusp5	7.75396e-160	0.592824	0.534	0.249	1.57568e-155
Cd14	3.48839e-159	0.854795	0.929	0.84	7.08876e-155
Litaf	2.7844e-158	0.560202	0.956	0.797	5.65818e-154
Mthfsl	7.71462e-157	0.803698	0.704	0.438	1.56769e-152
Socs3	6.93646e-156	0.639348	0.913	0.682	1.40956e-151
Fos	4.35421e-155	0.667967	0.959	0.78	8.84819e-151
Kdm6b	5.99028e-154	0.652974	0.82	0.549	1.21729e-149
Atf3	4.43683e-153	0.626005	0.974	0.839	9.01609e-149
Casp4	8.13746e-153	0.606963	0.84	0.564	1.65361e-148
Ccl4	1.17225e-151	0.762802	0.967	0.86	2.38214e-147
H2-Q7	3.07173e-149	0.5861	0.719	0.427	6.24206e-145
Rsrp1	7.05846e-149	-0.743743	0.528	0.76	1.43435e-144
Mapkapk2	8.90634e-149	0.648801	0.967	0.851	1.80986e-144
Sdc4	1.43189e-148	0.959215	0.697	0.431	2.90975e-144
Itga5	1.52862e-148	0.860501	0.601	0.327	3.10632e-144
Btg2	7.63442e-147	0.573312	0.97	0.847	1.55139e-142
Gm14023	1.52201e-145	0.603398	0.792	0.5	3.09287e-141
P2ry12	3.11992e-143	-0.579865	0.969	0.991	6.33999e-139
Fth1	9.57207e-143	0.490921	1	1	1.94514e-138
H3f3b	5.31682e-141	0.52236	0.999	0.997	1.08043e-136
Csrnp1	6.29224e-138	0.445126	0.523	0.252	1.27865e-133
Junb	6.6942e-138	0.526522	0.989	0.92	1.36033e-133
Gm17056	1.34842e-137	0.484188	0.529	0.254	2.74012e-133
Ell2	8.00344e-136	0.770787	0.685	0.421	1.62638e-131
Gm10634	1.91644e-135	0.588784	0.708	0.428	3.89441e-131
Ier3	1.05013e-134	0.643794	0.849	0.582	2.13396e-130
Rasgef1b	1.60299e-134	0.631341	0.97	0.862	3.25743e-130
Cd83	2.05965e-134	0.517197	0.995	0.961	4.18541e-130
Ccl3	7.08126e-134	0.771125	0.914	0.771	1.43898e-129
Smim3	8.11173e-134	0.605998	0.753	0.501	1.64838e-129
Tmem119	2.44753e-131	-0.616693	0.767	0.911	4.97363e-127
Birc3	2.87694e-131	0.557202	0.885	0.66	5.84622e-127
Hmgb2	2.65602e-130	0.605958	0.888	0.685	5.3973e-126
Txnrd1	6.60029e-130	0.718133	0.733	0.503	1.34125e-125
Zfp36	2.38561e-129	0.509673	0.974	0.845	4.8478e-125
Rab20	4.89133e-126	0.496776	0.815	0.568	9.93967e-122
Hivep2	1.4336e-125	0.604557	0.925	0.755	2.91321e-121
Gem	3.82759e-122	0.632778	0.885	0.658	7.77805e-118
Plaur	3.43749e-121	0.577339	0.729	0.479	6.98533e-117
Mcl1	1.24682e-119	0.453994	0.975	0.913	2.53366e-115
Cxcl16	1.78147e-119	0.521738	0.91	0.731	3.62013e-115
Otulinl	1.42058e-118	-0.52213	0.875	0.95	2.88677e-114
Numb	1.7907e-118	-0.67684	0.895	0.956	3.63888e-114
Cpd	1.1966e-117	0.627045	0.846	0.676	2.43161e-113
Il12b	3.70675e-115	1.53164	0.345	0.147	7.53248e-111
Tlr2	1.76408e-112	0.627236	0.826	0.643	3.58479e-108
Nr4a1	2.0298e-112	0.518653	0.9	0.706	4.12476e-108
Tank	2.83009e-111	0.687405	0.821	0.648	5.75102e-107
Cebpb	1.12492e-110	0.545388	0.926	0.805	2.28595e-106
Jun	1.72214e-110	0.502363	0.971	0.854	3.49955e-106
Plek	3.4301e-110	0.55279	0.999	0.996	6.97031e-106
Slco2b1	1.14565e-108	-0.578909	0.736	0.871	2.32808e-104
Nfkbie	5.52233e-108	0.408077	0.593	0.342	1.12219e-103
Selplg	7.0174e-107	-0.57558	0.88	0.945	1.42601e-102
Fosb	2.07878e-106	0.595148	0.804	0.565	4.22429e-102
Cd52	5.02706e-104	0.541085	0.972	0.922	1.02155e-99
Gm10790	5.5166e-104	-0.627872	0.588	0.781	1.12103e-99
Maf	1.62599e-102	-0.548356	0.799	0.908	3.30417e-98
Arhgap5	2.21287e-102	-0.541341	0.943	0.978	4.49677e-98
Gpr84	5.44592e-102	0.795616	0.733	0.543	1.10667e-97
Ikzf1	1.07646e-101	-0.555034	0.893	0.951	2.18748e-97
Lilrb4a	3.76783e-101	0.483131	0.376	0.174	7.65661e-97
Lpl	1.06918e-100	0.779393	0.421	0.209	2.17269e-96
Dhx40	2.28013e-100	1.24443	0.512	0.305	4.63346e-96
Jund	6.55668e-100	0.442289	0.977	0.904	1.33238e-95
Sowahc	2.09402e-99	0.476843	0.891	0.766	4.25525e-95
Irf1	4.61267e-99	0.607611	0.684	0.45	9.37341e-95
Tgif1	6.04225e-99	0.413871	0.814	0.583	1.22785e-94
Zfhx3	1.86776e-98	-0.492602	0.978	0.992	3.79548e-94
Gm14963	5.08077e-98	0.285151	0.313	0.131	1.03246e-93
Rapgef5	4.29496e-97	-0.476533	0.981	0.992	8.72778e-93
Inpp5d	6.39871e-97	-0.427271	0.989	0.995	1.30028e-92
Rnf19b	1.72852e-96	0.517333	0.907	0.765	3.51253e-92
Ckap2l	3.38891e-96	0.387199	0.459	0.235	6.88661e-92
Vsir	2.41948e-95	-0.437718	0.903	0.955	4.91663e-91
Pabpc1	1.75426e-94	0.323121	0.997	0.988	3.56484e-90
Serinc3	1.96572e-94	-0.331414	0.995	0.999	3.99454e-90
Ccnl1	5.18324e-94	0.388906	0.956	0.862	1.05329e-89
Abca9	2.24141e-93	-0.532368	0.778	0.88	4.55478e-89
Sqstm1	2.43813e-93	0.584994	0.907	0.783	4.95452e-89
Tnfaip8	2.59187e-93	0.512166	0.719	0.51	5.26695e-89
Nfkbid	4.63251e-93	0.467733	0.745	0.5	9.41372e-89
Gch1	3.27179e-92	0.483771	0.525	0.299	6.6486e-88
Gtf2h2	5.07345e-92	-0.542732	0.556	0.721	1.03098e-87
4833445I07Rik	5.72687e-92	0.268183	0.285	0.118	1.16376e-87
Tuba1c	7.52497e-92	0.396955	0.612	0.375	1.52915e-87
Rab7b	1.94076e-91	0.529109	0.631	0.396	3.94382e-87
Gm34455	1.84412e-90	0.366832	0.601	0.354	3.74743e-86
Plekho2	3.74076e-90	0.413314	0.845	0.62	7.6016e-86
Dusp16	6.4609e-90	0.471982	0.853	0.672	1.31292e-85
Tnip1	4.13127e-89	0.407172	0.559	0.342	8.39515e-85
Chd4	1.07778e-88	0.52344	0.947	0.891	2.19016e-84
Siglech	3.20161e-88	-0.490722	0.906	0.956	6.50599e-84
Relb	3.99092e-88	0.391892	0.798	0.575	8.10995e-84
Tagln2	9.61927e-88	0.429845	0.651	0.432	1.95473e-83
Ifitm10	1.02437e-87	-0.542978	0.724	0.865	2.08162e-83
Rel	1.69163e-87	0.440012	0.949	0.881	3.43756e-83
Frmd4a	2.36764e-87	-0.452827	0.964	0.984	4.81127e-83
Ssh2	2.9501e-87	-0.519296	0.932	0.973	5.9949e-83
Nfe2l2	6.82572e-87	0.408162	0.981	0.952	1.38705e-82
Dock4	1.13278e-86	-0.440976	0.992	0.995	2.30193e-82
Foxp4	7.6282e-85	0.298329	0.264	0.109	1.55013e-80
Malt1	1.46134e-84	0.973697	0.664	0.491	2.96959e-80
Gm20186	2.55286e-84	0.602013	0.404	0.213	5.18767e-80
AC149090.1	3.08768e-84	-0.500038	0.572	0.743	6.27448e-80
Hpgds	5.43327e-84	-0.367099	0.97	0.988	1.10409e-79
Phlda1	6.26171e-84	0.53697	0.322	0.149	1.27244e-79
Egr2	1.63245e-83	0.360106	0.447	0.239	3.31731e-79
Itpkc	7.0978e-83	0.488578	0.439	0.238	1.44234e-78
Arhgap45	1.03566e-82	-0.479738	0.608	0.748	2.10456e-78
Stat3	1.07915e-82	0.39703	0.919	0.792	2.19294e-78
Iqgap1	1.36436e-82	0.364768	0.339	0.162	2.77252e-78
Spp1	1.02229e-81	1.10695	0.668	0.467	2.0774e-77
Elmo1	1.38899e-81	-0.45892	0.991	0.997	2.82256e-77
Fgd2	1.41144e-81	-0.456952	0.675	0.815	2.86818e-77
Rhbdf2	1.81591e-81	0.306586	0.45	0.247	3.69011e-77
Gm2629	8.79963e-81	-0.517626	0.763	0.864	1.78817e-76
Btg1	9.8777e-80	0.378996	0.97	0.914	2.00725e-75
Dock8	1.3326e-79	-0.511514	0.887	0.94	2.70797e-75
Id2	3.32399e-79	0.535373	0.843	0.702	6.75469e-75
Egr3	1.03143e-78	0.508061	0.663	0.431	2.09596e-74
Zc3h12c	1.47796e-78	0.719325	0.598	0.401	3.00337e-74
Nfkbib	2.13545e-78	0.306564	0.605	0.386	4.33945e-74
Plcl2	2.78194e-78	-0.503215	0.897	0.943	5.65318e-74
Tgm2	2.80664e-78	0.522537	0.691	0.486	5.70338e-74
Med12l	7.48448e-78	-0.535461	0.507	0.673	1.52092e-73
Rabgef1	4.77566e-77	0.374736	0.783	0.586	9.70461e-73
C5ar1	1.65392e-76	0.540896	0.709	0.504	3.36094e-72
Sall1	2.27993e-76	-0.437746	0.722	0.849	4.63304e-72
Lgmn	2.28157e-76	-0.252135	0.999	1	4.63638e-72
Ulk2	4.3966e-76	-0.477552	0.761	0.866	8.93432e-72
Pag1	1.46161e-75	-0.476994	0.954	0.978	2.97014e-71
Ivns1abp	1.49377e-75	-0.45291	0.741	0.846	3.03549e-71
H2-D1	2.39845e-75	0.405334	0.996	0.987	4.87389e-71
Csmd3	4.02252e-75	-0.581269	0.962	0.985	8.17417e-71
Gm11613	2.46463e-74	0.326824	0.607	0.394	5.00838e-70
Axl	5.23456e-74	0.410948	0.712	0.504	1.06372e-69
Fam49b	7.04592e-74	-0.358798	0.981	0.993	1.4318e-69
Acap2	1.24983e-73	-0.430107	0.772	0.864	2.53979e-69
Rin2	2.60683e-73	-0.467729	0.749	0.863	5.29735e-69
Arih2	3.72149e-73	0.460527	0.769	0.615	7.56245e-69
Anxa5	5.22154e-73	0.390148	0.595	0.394	1.06107e-68
Cyth4	1.57713e-72	-0.364559	0.852	0.917	3.20489e-68
Zc3h12a	2.08335e-72	0.341458	0.614	0.402	4.23357e-68
St3gal1	2.6953e-72	0.350136	0.307	0.148	5.47712e-68
Adap2	2.97029e-72	-0.391725	0.894	0.951	6.03593e-68
Gm35188	3.11669e-72	-0.577841	0.408	0.603	6.33343e-68
Qk	3.58856e-72	-0.34329	0.999	1	7.29231e-68
Ptgs1	3.22493e-71	-0.410358	0.825	0.907	6.55339e-67
Ptger4	1.12358e-70	0.360895	0.294	0.14	2.28323e-66
Rreb1	2.52231e-70	-0.476853	0.903	0.95	5.12558e-66
Srgap2	2.93295e-70	-0.430775	0.989	0.995	5.96005e-66
Neat1	4.33801e-70	0.430372	0.764	0.581	8.81528e-66
Tubgcp5	7.17829e-70	-0.496936	0.466	0.641	1.4587e-65
Bcl6	7.30373e-70	0.389032	0.706	0.5	1.48419e-65
Pwwp2a	8.28014e-70	-0.449623	0.544	0.7	1.68261e-65
Dip2b	1.72975e-69	-0.398675	0.926	0.961	3.51502e-65
Zswim4	4.85722e-69	0.32226	0.513	0.312	9.87036e-65
Zfp710	7.08082e-69	-0.507161	0.723	0.829	1.43889e-64
H2-K1	1.68389e-68	0.407383	0.993	0.959	3.42183e-64
Skil	2.26713e-68	0.340391	0.986	0.956	4.60703e-64
Actg1	2.33642e-68	0.347221	0.991	0.979	4.74785e-64
Pip4k2a	1.02994e-67	-0.397829	0.936	0.966	2.09295e-63
Gm31718	1.18108e-67	0.290913	0.449	0.261	2.40008e-63
Basp1	1.37637e-67	0.317833	0.998	0.998	2.79693e-63
Mbnl1	1.96656e-67	-0.412096	0.967	0.985	3.99624e-63
Ftl1	2.858e-67	0.286771	1	1	5.80775e-63
Ints6l	3.93079e-67	-0.511708	0.538	0.699	7.98776e-63
Lyn	1.49603e-66	-0.320583	0.998	0.998	3.04009e-62
Sppl3	2.03805e-66	-0.405878	0.552	0.715	4.14153e-62
Odc1	2.90086e-66	0.397623	0.531	0.335	5.89483e-62
0610040J01Rik	3.34244e-66	-0.484911	0.59	0.745	6.79218e-62
Stk40	4.31509e-66	0.330736	0.622	0.431	8.7687e-62
Tanc2	7.5723e-66	-0.403038	0.993	0.997	1.53877e-61
Mir22hg	1.03406e-65	0.260928	0.363	0.195	2.10132e-61
Ifngr1	1.62617e-65	-0.363527	0.888	0.945	3.30453e-61
Lrrc8b	2.56524e-65	0.324515	0.535	0.34	5.21283e-61
Dpys	2.75567e-65	0.267593	0.317	0.16	5.59979e-61
Abi3	4.79623e-65	-0.37213	0.747	0.845	9.74642e-61
N4bp1	7.3342e-65	0.523781	0.735	0.605	1.49038e-60
Itgax	8.14623e-65	0.413306	0.738	0.558	1.6554e-60
Ucp2	9.06521e-65	0.281159	0.989	0.962	1.84214e-60
Ppp1r9a	1.43584e-64	-0.434665	0.851	0.919	2.91777e-60
P2ry13	1.72529e-64	-0.412072	0.7	0.813	3.50597e-60
Pan3	1.99193e-64	-0.442039	0.83	0.9	4.0478e-60
Slfn2	2.54226e-64	0.426406	0.465	0.282	5.16612e-60
Swap70	2.5706e-64	0.476065	0.762	0.606	5.22372e-60
Hsp90ab1	4.84584e-64	0.27617	0.998	0.989	9.84722e-60
Dot1l	4.93666e-64	0.319469	0.537	0.346	1.00318e-59
Ctse	6.33205e-64	0.31085	0.49	0.296	1.28674e-59
Sod2	1.01523e-63	0.417066	0.547	0.369	2.06306e-59
Trib1	7.78041e-63	0.399266	0.553	0.368	1.58106e-58
Creb5	2.22423e-62	0.450145	0.508	0.316	4.51986e-58
2011-09-01	1.56295e-61	0.444427	0.494	0.316	3.17608e-57
Sgms1	1.56395e-61	0.506877	0.81	0.69	3.17811e-57
Csf1	1.87123e-61	0.628855	0.806	0.712	3.80253e-57
Ccl12	6.57871e-61	0.709049	0.598	0.429	1.33686e-56
Lrrfip1	1.39132e-60	0.401737	0.891	0.802	2.8273e-56
Etl4	1.44155e-60	0.45768	0.567	0.377	2.92938e-56
Gpr34	2.04557e-60	-0.354738	0.979	0.993	4.15679e-56
Snx29	3.72517e-60	-0.400021	0.92	0.951	7.56992e-56
Plcg2	5.23924e-60	-0.410979	0.725	0.811	1.06467e-55
C9orf72	1.53957e-59	0.324413	0.773	0.607	3.12856e-55
Gtf2ird2	1.76415e-59	0.431406	0.649	0.483	3.58492e-55
Myo1e	1.96938e-59	0.627258	0.839	0.742	4.00198e-55
Vcam1	2.96629e-59	0.553046	0.387	0.225	6.0278e-55
Stk38l	3.56562e-59	0.459672	0.678	0.504	7.24569e-55
4933406I18Rik	3.81209e-58	-0.512011	0.905	0.954	7.74654e-54
Apbb1ip	8.50652e-58	-0.376616	0.978	0.992	1.72861e-53
Rab8b	1.42684e-57	0.36916	0.96	0.916	2.89948e-53
Hspa14	4.10757e-57	0.318475	0.604	0.422	8.34699e-53
Fxyd5	5.24613e-57	0.341693	0.455	0.284	1.06607e-52
Nr4a3	1.74874e-56	0.410988	0.323	0.173	3.55362e-52
Cd74	2.24568e-56	0.550906	0.601	0.423	4.56344e-52
Chd9	6.76682e-56	-0.377676	0.926	0.963	1.37509e-51
Errfi1	7.66105e-56	0.775669	0.554	0.394	1.5568e-51
Hspa5	1.77835e-55	0.490171	0.975	0.945	3.61378e-51
Ezr	2.93133e-55	0.303599	0.374	0.215	5.95676e-51
Cd274	6.21534e-55	0.555885	0.611	0.445	1.26302e-50
Glipr1	8.7161e-55	0.304259	0.363	0.208	1.7712e-50
Fabp5	1.60215e-54	0.455182	0.38	0.223	3.25573e-50
Fcho2	2.23657e-54	-0.360075	0.834	0.893	4.54494e-50
Cstb	2.97919e-54	0.418529	0.769	0.618	6.05401e-50
Dock10	7.06516e-54	-0.40201	0.866	0.921	1.43571e-49
Osm	7.34506e-54	0.418153	0.477	0.308	1.49259e-49
Il6ra	1.3657e-53	-0.373927	0.67	0.785	2.77524e-49
Plau	1.39455e-53	0.539792	0.489	0.323	2.83386e-49
Ankrd44	1.57224e-53	-0.353917	0.875	0.928	3.19494e-49
Hspa8	1.67508e-53	0.287933	0.989	0.968	3.40393e-49
Optn	1.90418e-53	0.273553	0.626	0.428	3.86947e-49
Tspan14	2.22038e-53	-0.38954	0.507	0.645	4.51203e-49
Cd63	3.6164e-53	0.323478	0.99	0.969	7.34888e-49
Ncf1	4.75357e-53	0.34616	0.974	0.962	9.65974e-49
AI504432	5.12768e-53	0.432082	0.367	0.22	1.042e-48
Nsd1	5.38595e-53	-0.391343	0.726	0.817	1.09448e-48
Rbpj	6.80111e-53	0.428582	0.871	0.786	1.38205e-48
Adgrg1	1.7618e-52	-0.353724	0.564	0.701	3.58016e-48
B2m	3.33617e-52	0.272963	1	0.999	6.77942e-48
Rbbp8	3.49814e-52	0.282044	0.49	0.309	7.10857e-48
Lacc1	5.26042e-52	0.361061	0.809	0.691	1.06897e-47
Apoe	1.48606e-51	0.437759	0.992	0.989	3.01981e-47
Herc2	1.84724e-51	-0.345191	0.842	0.909	3.75377e-47
Kansl1	2.62773e-51	-0.368067	0.887	0.929	5.33981e-47
Cnot2	3.61355e-51	-0.36967	0.687	0.784	7.34309e-47
Frmd4b	6.91878e-51	-0.358832	0.908	0.956	1.40597e-46
Slc7a1	1.47901e-50	0.28471	0.456	0.29	3.00549e-46
Slc12a6	2.3589e-50	-0.393176	0.788	0.857	4.79352e-46
Scamp2	2.59561e-50	-0.305338	0.88	0.924	5.27454e-46
Oser1	5.59707e-50	0.357643	0.648	0.481	1.13738e-45
Rere	1.29815e-49	-0.361795	0.788	0.869	2.63797e-45
Tpm4	1.50958e-49	0.266632	0.509	0.338	3.06761e-45
Phf14	1.95615e-49	-0.37545	0.774	0.855	3.9751e-45
Nrip1	4.62477e-49	-0.346019	0.836	0.909	9.39799e-45
Pten	7.3531e-49	-0.341847	0.71	0.798	1.49422e-44
Cttnbp2nl	7.47441e-49	-0.320527	0.898	0.943	1.51887e-44
2001-03-01	1.45554e-48	-0.421664	0.589	0.709	2.9578e-44
Fam20c	1.78209e-48	0.52999	0.763	0.639	3.62139e-44
Vmp1	2.46171e-48	0.265939	0.938	0.843	5.00244e-44
Gapdh	2.89009e-48	0.298542	0.929	0.863	5.87296e-44
Ccr5	2.94945e-48	-0.387799	0.807	0.892	5.99357e-44
Entpd1	6.44492e-48	-0.311505	0.9	0.956	1.30967e-43
Rai14	1.23703e-47	0.311987	0.517	0.35	2.51377e-43
Cst7	1.77332e-47	0.470155	0.621	0.459	3.60357e-43
Tnrc6b	3.22561e-47	-0.340041	0.773	0.859	6.55476e-43
Arsb	3.43425e-47	-0.315013	0.976	0.988	6.97873e-43
Strn3	5.37125e-47	-0.379541	0.642	0.746	1.09149e-42
Nek7	6.89375e-47	-0.317413	0.906	0.935	1.40088e-42
Ophn1	8.60412e-47	-0.355619	0.942	0.971	1.74844e-42
A430093F15Rik	1.00579e-46	0.309013	0.472	0.311	2.04387e-42
Rbms1	1.48495e-46	0.281878	0.538	0.373	3.01756e-42
Mertk	1.59896e-46	-0.313658	0.968	0.99	3.24925e-42
Celf2	1.75761e-46	-0.311808	0.963	0.979	3.57164e-42
Dnajb4	2.99885e-46	0.255823	0.641	0.465	6.09396e-42
Pld1	7.11277e-46	-0.386327	0.612	0.742	1.44539e-41
Sla	8.59468e-46	-0.371592	0.477	0.616	1.74652e-41
Spire1	1.00808e-45	-0.33697	0.677	0.776	2.04851e-41
Usp24	1.33553e-45	-0.351502	0.509	0.644	2.71393e-41
Tmsb10	1.47068e-45	0.396973	0.722	0.586	2.98858e-41
Aebp2	2.2734e-45	0.306079	0.686	0.535	4.61978e-41
Wasf2	3.29676e-45	-0.277577	0.96	0.98	6.69934e-41
Socs2	3.7998e-45	0.273228	0.292	0.161	7.72157e-41
Ubn2	3.82701e-45	-0.362458	0.654	0.765	7.77686e-41
Tcim	4.75276e-45	0.413122	0.382	0.238	9.65807e-41
Cd33	4.93117e-45	-0.310974	0.713	0.813	1.00206e-40
Wdfy2	5.25618e-45	-0.374184	0.485	0.616	1.06811e-40
Rnase4	6.2141e-45	-0.278562	0.956	0.982	1.26277e-40
Cd80	6.3128e-45	0.267484	0.475	0.316	1.28282e-40
Golm1	1.21508e-44	-0.278294	0.919	0.946	2.46917e-40
Igsf6	1.22587e-44	0.302113	0.616	0.454	2.49109e-40
P3h2	1.91319e-44	-0.437237	0.651	0.771	3.8878e-40
Sptan1	2.30299e-44	0.309939	0.545	0.387	4.6799e-40
8030442B05Rik	4.72973e-44	-0.466427	0.388	0.536	9.61129e-40
1700017B05Rik	5.34786e-44	-0.319464	0.466	0.604	1.08674e-39
Nfia	9.51596e-44	-0.382905	0.859	0.92	1.93374e-39
Map3k3	1.06853e-43	-0.36065	0.531	0.658	2.17136e-39
Arhgap39	1.12355e-43	-0.359019	0.591	0.698	2.28316e-39
Il4i1	2.25554e-43	0.314068	0.316	0.185	4.58349e-39
Mycbp2	2.43436e-43	-0.319357	0.887	0.934	4.94686e-39
Ppp1r10	3.15508e-43	0.266359	0.802	0.663	6.41143e-39
Adam10	3.62155e-43	-0.30507	0.865	0.899	7.35935e-39
Mpp7	6.10042e-43	0.467189	0.615	0.475	1.23967e-38
Cdh23	7.20773e-43	-0.397656	0.67	0.788	1.46468e-38
Camk2d	7.58123e-43	-0.360118	0.818	0.874	1.54058e-38
Cmss1	9.56793e-43	-0.290898	0.998	0.999	1.9443e-38
Pnpla7	1.13708e-42	-0.347628	0.771	0.852	2.31066e-38
Crip1	2.23826e-42	0.322481	0.418	0.273	4.54837e-38
Itch	2.42844e-42	-0.326725	0.647	0.748	4.93483e-38
Hps3	6.84199e-42	-0.328426	0.31	0.457	1.39036e-37
Pde3b	7.65418e-42	-0.331708	0.968	0.99	1.55541e-37
Slc9a9	8.28395e-42	-0.387664	0.807	0.879	1.68338e-37
Zfp652	1.33961e-41	-0.344556	0.665	0.754	2.72222e-37
Arglu1	1.51307e-41	-0.300389	0.741	0.818	3.07471e-37
Pkig	1.55488e-41	-0.325894	0.609	0.718	3.15968e-37
Fam114a1	1.97167e-41	0.301161	0.493	0.343	4.00664e-37
Rptor	2.12982e-41	-0.332163	0.806	0.865	4.328e-37
Tbc1d4	2.20216e-41	0.354282	0.433	0.283	4.475e-37
Rap1gds1	2.42868e-41	-0.330483	0.932	0.952	4.93531e-37
Spag9	2.76899e-41	0.29383	0.93	0.889	5.62687e-37
Plekho1	3.34582e-41	-0.279347	0.776	0.854	6.79904e-37
Capg	9.8139e-41	0.258125	0.32	0.191	1.99428e-36
Cdc27	1.25871e-40	0.328885	0.622	0.479	2.55782e-36
Tnfrsf11a	1.67944e-40	-0.412004	0.542	0.655	3.41279e-36
Smg1	2.20505e-40	-0.325333	0.641	0.74	4.48088e-36
Cd86	2.59945e-40	0.300118	0.986	0.973	5.28234e-36
Orai2	3.89665e-40	0.260415	0.606	0.448	7.91839e-36
Plk3	5.21112e-40	0.252338	0.488	0.338	1.05895e-35
Adap2os	6.73201e-40	-0.316477	0.56	0.683	1.36801e-35
Dennd4a	7.78715e-40	0.285957	0.994	0.996	1.58243e-35
Rhoh	9.02685e-40	-0.319003	0.685	0.789	1.83435e-35
Cdk8	1.26514e-39	-0.348325	0.939	0.967	2.57089e-35
Gcnt1	1.28218e-39	-0.334034	0.652	0.743	2.60553e-35
Etv5	1.6219e-39	-0.32648	0.367	0.509	3.29585e-35
Aftph	2.563e-39	-0.308531	0.689	0.779	5.20827e-35
Fgr	2.95178e-39	0.292737	0.672	0.522	5.99832e-35
Ube2f	3.50052e-39	0.261027	0.753	0.609	7.1134e-35
Gna12	3.98179e-39	-0.314309	0.756	0.833	8.09139e-35
Pik3cd	4.12783e-39	-0.33182	0.483	0.61	8.38816e-35
Rassf2	4.35398e-39	-0.324111	0.488	0.609	8.84773e-35
Clasp2	5.06283e-39	-0.320857	0.807	0.866	1.02882e-34
Klf2	5.97193e-39	0.389429	0.521	0.375	1.21356e-34
Osbpl8	9.118e-39	0.573409	0.854	0.796	1.85287e-34
Xylt1	9.94984e-39	0.329429	0.436	0.291	2.02191e-34
Agps	1.03205e-38	-0.305859	0.606	0.707	2.09724e-34
Prdx1	1.29336e-38	0.30671	0.896	0.823	2.62824e-34
Evl	1.71061e-38	-0.301183	0.726	0.81	3.47613e-34
Stambpl1	1.89145e-38	-0.386935	0.391	0.521	3.84361e-34
Arhgap12	2.12986e-38	-0.319407	0.559	0.668	4.3281e-34
Mif	2.39366e-38	0.292564	0.804	0.683	4.86416e-34
Rtn4rl1	2.51574e-38	-0.351443	0.409	0.539	5.11223e-34
Adamts1	3.33578e-38	0.556196	0.571	0.446	6.77863e-34
Snx13	3.52592e-38	-0.349562	0.636	0.729	7.16503e-34
Ldlrad4	4.93368e-38	-0.284289	0.996	0.998	1.00257e-33
Ms4a6c	5.37629e-38	0.300231	0.377	0.241	1.09252e-33
Plxna4	5.9229e-38	-0.397852	0.714	0.807	1.20359e-33
Zeb1	6.22658e-38	-0.374217	0.736	0.827	1.2653e-33
Nav2	7.78954e-38	-0.319613	0.981	0.993	1.58291e-33
Jak2	1.65867e-37	0.387195	0.53	0.396	3.37058e-33
Sfi1	3.20493e-37	-0.350713	0.352	0.484	6.51274e-33
Dnm2	3.2351e-37	-0.281165	0.753	0.816	6.57406e-33
Sfmbt1	3.90067e-37	-0.36191	0.514	0.626	7.92655e-33
Lrch1	5.05833e-37	-0.295344	0.904	0.949	1.0279e-32
Lgals3bp	6.67205e-37	0.333397	0.696	0.552	1.35583e-32
Man1a2	6.87561e-37	-0.287361	0.819	0.867	1.39719e-32
Apoc1	1.11832e-36	0.320387	0.297	0.176	2.27253e-32
Crybb1	1.29542e-36	-0.379314	0.349	0.501	2.63241e-32
Mapk14	1.39443e-36	-0.329117	0.526	0.63	2.83363e-32
Maml3	1.41399e-36	-0.328542	0.961	0.977	2.87338e-32
Herpud1	1.60161e-36	0.297651	0.81	0.705	3.25464e-32
Lcor	1.98802e-36	-0.345161	0.547	0.645	4.03986e-32
Ptprj	2.42801e-36	0.254435	0.993	0.987	4.93397e-32
Mtmr3	2.91116e-36	-0.310141	0.56	0.666	5.91578e-32
Ppp3ca	4.79595e-36	-0.29927	0.944	0.961	9.74585e-32
Gm15503	5.10316e-36	-0.286553	0.253	0.394	1.03701e-31
Map4k4	6.34549e-36	-0.26596	0.883	0.928	1.28947e-31
Sesn1	6.70538e-36	-0.321665	0.31	0.448	1.3626e-31
Slc2a5	1.29257e-35	-0.337003	0.437	0.564	2.62662e-31
Gm50035	1.30931e-35	-0.286962	0.283	0.423	2.66066e-31
Tbl1xr1	1.93387e-35	-0.283238	0.703	0.78	3.92982e-31
Pik3r5	2.35499e-35	0.384534	0.735	0.639	4.78558e-31
Arf4	3.15462e-35	0.33164	0.874	0.801	6.41049e-31
H2-Ab1	3.45849e-35	0.31064	0.446	0.309	7.028e-31
Mtmr12	4.4914e-35	0.286559	0.565	0.421	9.12697e-31
Zfp292	1.53242e-34	-0.304194	0.618	0.715	3.11403e-30
Rbm26	2.23404e-34	-0.276575	0.76	0.825	4.53978e-30
St3gal6	2.64345e-34	-0.314543	0.877	0.926	5.37176e-30
Rab3gap1	3.26015e-34	-0.28352	0.659	0.748	6.62496e-30
Fscn1	3.93724e-34	0.472876	0.798	0.77	8.00087e-30
Cxcl10	6.32665e-34	0.802278	0.296	0.182	1.28564e-29
Fnip1	6.41932e-34	-0.254778	0.802	0.877	1.30447e-29
A930007I19Rik	8.24878e-34	0.268759	0.674	0.538	1.67623e-29
Klf6	8.37947e-34	0.323954	0.761	0.65	1.70279e-29
Traf3	1.28471e-33	0.303157	0.793	0.685	2.61066e-29
Rock2	1.42736e-33	-0.263447	0.908	0.938	2.90054e-29
4930557K07Rik	2.35596e-33	0.346395	0.418	0.288	4.78755e-29
Isg15	2.37967e-33	0.474211	0.257	0.148	4.83572e-29
Slc29a3	2.42345e-33	-0.257171	0.772	0.841	4.92469e-29
Dgkd	2.54035e-33	-0.305152	0.778	0.849	5.16224e-29
Zfp36l1	2.75063e-33	0.253983	0.955	0.947	5.58956e-29
Celf1	2.89959e-33	-0.29781	0.731	0.799	5.89226e-29
Nr3c1	3.67212e-33	-0.29308	0.699	0.774	7.46211e-29
Slc40a1	4.54218e-33	-0.315693	0.355	0.481	9.23017e-29
Cited2	5.47267e-33	0.379149	0.437	0.313	1.1121e-28
Arhgef3	6.68767e-33	0.253452	0.268	0.161	1.359e-28
Zbtb20	1.06639e-32	-0.312461	0.936	0.957	2.16701e-28
Zfp638	1.66258e-32	-0.283902	0.641	0.731	3.37853e-28
Bcor	2.01691e-32	0.294982	0.754	0.643	4.09857e-28
St3gal5	2.15809e-32	-0.33088	0.456	0.57	4.38546e-28
Stx6	2.25429e-32	0.254049	0.626	0.487	4.58094e-28
Ltc4s	2.99173e-32	-0.279301	0.769	0.854	6.07949e-28
Mt1	3.93931e-32	0.451529	0.869	0.834	8.00506e-28
Ccr6	4.18418e-32	-0.32294	0.693	0.771	8.50268e-28
Agmo	4.88818e-32	-0.339306	0.732	0.832	9.93326e-28
Ccl6	5.62847e-32	0.423558	0.721	0.628	1.14376e-27
Bcar3	7.23748e-32	0.250815	0.351	0.226	1.47073e-27
Mknk1	1.03053e-31	-0.279864	0.477	0.59	2.09413e-27
Eva1a	1.06861e-31	-0.297085	0.362	0.487	2.17151e-27
Atp2c1	1.27405e-31	-0.273747	0.539	0.637	2.589e-27
Mkln1	1.49186e-31	-0.269037	0.756	0.819	3.0316e-27
Rsf1	1.64219e-31	-0.27456	0.651	0.738	3.33709e-27
Lrba	1.82445e-31	-0.3681	0.439	0.552	3.70747e-27
Fam91a1	2.22446e-31	-0.285814	0.553	0.648	4.52032e-27
Bin2	2.48747e-31	-0.25429	0.813	0.873	5.05479e-27
Lcp1	2.512e-31	0.280724	0.941	0.908	5.10463e-27
Kdm2a	2.55028e-31	-0.300491	0.541	0.637	5.18242e-27
Tbc1d5	2.96666e-31	-0.29489	0.934	0.957	6.02854e-27
Papola	3.08848e-31	-0.26567	0.703	0.771	6.2761e-27
Calm1	3.21815e-31	0.259072	0.947	0.907	6.53961e-27
Rbm6	3.41382e-31	-0.286581	0.671	0.753	6.93722e-27
Hmox1	3.4443e-31	0.269072	0.414	0.29	6.99915e-27
Ddx17	3.70925e-31	-0.259747	0.674	0.75	7.53757e-27
Dhx9	4.04385e-31	-0.297035	0.53	0.625	8.21752e-27
Hivep1	4.91557e-31	0.28099	0.699	0.573	9.98894e-27
Nhs	6.15187e-31	-0.507894	0.256	0.392	1.25012e-26
Arid1a	6.32453e-31	-0.267317	0.738	0.797	1.28521e-26
Pnisr	6.85167e-31	-0.256341	0.7	0.778	1.39233e-26
Fkbp5	6.98951e-31	-0.347962	0.474	0.584	1.42034e-26
Peli2	7.61027e-31	-0.29306	0.787	0.86	1.54648e-26
Ep300	8.35578e-31	-0.272324	0.591	0.681	1.69798e-26
Bank1	1.12419e-30	-0.501935	0.215	0.338	2.28446e-26
Phip	1.56513e-30	-0.33418	0.596	0.675	3.1805e-26
Rnf169	1.68135e-30	-0.315592	0.434	0.544	3.41667e-26
Atp8a2	1.81471e-30	-0.303987	0.857	0.91	3.68767e-26
Capn3	1.97878e-30	-0.302787	0.657	0.741	4.02108e-26
Rps6ka1	2.04754e-30	-0.261748	0.536	0.638	4.1608e-26
Cdk19	2.54523e-30	-0.294341	0.535	0.646	5.17217e-26
Fbxl20	3.64258e-30	-0.303626	0.43	0.541	7.40209e-26
Pum2	3.94664e-30	-0.267458	0.718	0.776	8.01996e-26
Abcc3	6.57588e-30	-0.285977	0.424	0.536	1.33629e-25
Tmem86a	7.87481e-30	-0.251808	0.664	0.75	1.60024e-25
Znrf2	1.03145e-29	-0.296592	0.709	0.766	2.09601e-25
Plod1	2.08994e-29	-0.25552	0.574	0.675	4.24698e-25
Eef2k	2.38814e-29	-0.28742	0.33	0.452	4.85294e-25
D130040H23Rik	2.73612e-29	0.313132	0.464	0.345	5.56006e-25
Trappc8	2.98787e-29	-0.280584	0.407	0.521	6.07165e-25
Tia1	3.49137e-29	-0.275981	0.306	0.425	7.09482e-25
Rab39	4.12254e-29	-0.284215	0.247	0.367	8.37742e-25
Il6st	5.6777e-29	-0.287294	0.773	0.834	1.15376e-24
Crebbp	5.84269e-29	-0.257976	0.797	0.847	1.18729e-24
Mtus1	6.41935e-29	-0.263209	0.701	0.791	1.30448e-24
Cfh	8.65764e-29	-0.254424	0.941	0.964	1.75932e-24
Wdr33	1.09067e-28	-0.290952	0.529	0.615	2.21634e-24
Rnf149	1.6527e-28	0.261887	0.466	0.343	3.35845e-24
Nav3	1.65603e-28	-0.312164	0.975	0.985	3.36522e-24
Man1c1	1.80847e-28	-0.266437	0.749	0.819	3.675e-24
Baz1a	2.07636e-28	0.272248	0.728	0.616	4.21937e-24
Tcf12	2.10919e-28	-0.284184	0.767	0.83	4.28608e-24
Akap10	2.70546e-28	-0.31474	0.508	0.609	5.49777e-24
Fbxw4	4.35735e-28	-0.264675	0.494	0.598	8.85456e-24
Ttc28	9.6009e-28	-0.285303	0.863	0.906	1.951e-23
Nr6a1os	1.28285e-27	-0.353906	0.425	0.534	2.60689e-23
Pias2	1.324e-27	-0.287722	0.426	0.527	2.69049e-23
Vrk2	1.65711e-27	-0.300545	0.568	0.652	3.36741e-23
Mbd5	2.35048e-27	-0.306064	0.643	0.721	4.77641e-23
Kat6a	2.45106e-27	-0.268896	0.553	0.644	4.98079e-23
Rhobtb1	2.55504e-27	-0.278988	0.252	0.368	5.1921e-23
Lhfpl2	4.15688e-27	-0.298074	0.839	0.878	8.4472e-23
Prpsap2	4.45517e-27	-0.261465	0.32	0.431	9.05335e-23
Pmepa1	4.68471e-27	-0.277096	0.947	0.967	9.5198e-23
Wdr44	5.05786e-27	-0.311011	0.411	0.514	1.02781e-22
Kctd12	5.52819e-27	0.255645	0.983	0.981	1.12338e-22
Nuak1	5.86241e-27	-0.282256	0.572	0.671	1.1913e-22
Rp2	6.09007e-27	-0.289226	0.516	0.601	1.23756e-22
Gtf2i	7.06221e-27	-0.265453	0.487	0.585	1.43511e-22
Phc2	7.19219e-27	-0.284959	0.523	0.619	1.46153e-22
Prex1	9.83056e-27	-0.252922	0.789	0.837	1.99767e-22
Lnpep	1.063e-26	-0.262707	0.647	0.719	2.16011e-22
Cass4	1.13589e-26	0.258446	0.437	0.312	2.30824e-22
Zfp148	1.16685e-26	-0.253134	0.662	0.74	2.37115e-22
Mtr	1.41506e-26	-0.269466	0.408	0.517	2.87554e-22
Atp6v0a2	1.98298e-26	-0.258695	0.405	0.512	4.02961e-22
Kmt2c	4.09948e-26	-0.270532	0.763	0.819	8.33054e-22
Tgfa	4.82207e-26	-0.265635	0.376	0.483	9.79893e-22
Ifi27l2a	5.35366e-26	0.435377	0.319	0.213	1.08792e-21
Pik3cg	8.36973e-26	-0.251957	0.611	0.686	1.70081e-21
Gm4258	9.35976e-26	-0.348183	0.484	0.578	1.902e-21
Gna15	9.7162e-26	-0.250843	0.475	0.568	1.97443e-21
Nf1	1.0687e-25	-0.252684	0.901	0.924	2.17171e-21
5330438D12Rik	1.53313e-25	-0.275173	0.46	0.564	3.11548e-21
Cdk6	1.72821e-25	0.280662	0.748	0.651	3.5119e-21
Acvr1	3.06916e-25	-0.275979	0.424	0.521	6.23684e-21
Btk	3.53783e-25	-0.269872	0.536	0.617	7.18923e-21
Fmn1	3.68881e-25	0.252642	0.847	0.774	7.49603e-21
A830008E24Rik	8.34215e-25	-0.338394	0.54	0.633	1.69521e-20
Cd300a	1.02642e-24	-0.263969	0.685	0.76	2.08579e-20
Msn	1.05705e-24	0.273594	0.972	0.959	2.14803e-20
Snx30	1.10135e-24	-0.282683	0.536	0.623	2.23804e-20
Slf2	1.66758e-24	-0.262471	0.451	0.549	3.38869e-20
Tasor	1.90173e-24	-0.255408	0.458	0.557	3.86451e-20
Cep170	1.97595e-24	-0.259744	0.552	0.644	4.01533e-20
Prkca	2.26082e-24	-0.354102	0.478	0.577	4.59422e-20
Ccl9	2.36065e-24	0.361278	0.637	0.538	4.79708e-20
Serpine1	2.97958e-24	0.475322	0.586	0.5	6.0548e-20
Slc8a1	3.49492e-24	-0.292687	0.98	0.988	7.10202e-20
Myo1f	5.80961e-24	-0.254741	0.869	0.895	1.18057e-19
Crebrf	5.85856e-24	-0.263596	0.466	0.562	1.19052e-19
Ambra1	7.27459e-24	-0.267566	0.659	0.717	1.47827e-19
Atf7ip	9.42037e-24	-0.279111	0.512	0.601	1.91431e-19
Nrp2	1.43758e-23	0.285883	0.628	0.518	2.9213e-19
Tagap	1.49427e-23	0.250487	0.585	0.466	3.0365e-19
Rnf180	1.64039e-23	-0.285904	0.798	0.851	3.33343e-19
Ncoa3	1.69721e-23	-0.272097	0.565	0.65	3.44891e-19
Tgfb1	1.81659e-23	0.277043	0.921	0.903	3.6915e-19
Extl3	2.66094e-23	-0.283873	0.645	0.711	5.4073e-19
Gm40841	4.13314e-23	-0.266338	0.308	0.413	8.39896e-19
Fhit	7.93074e-23	-0.378762	0.693	0.764	1.61161e-18
Zmynd11	1.79706e-22	-0.252892	0.553	0.633	3.65181e-18
Stard9	2.07743e-22	-0.254266	0.529	0.605	4.22154e-18
Chst11	3.66311e-22	0.293917	0.701	0.604	7.4438e-18
Gpr155	5.76694e-22	-0.252877	0.459	0.545	1.1719e-17
Gm47283	6.0326e-22	0.34514	0.763	0.697	1.22588e-17
Inpp4b	6.4925e-22	-0.284402	0.872	0.917	1.31934e-17
Cask	8.42618e-22	-0.261018	0.644	0.73	1.71228e-17
Smurf2	1.18743e-21	-0.257462	0.585	0.658	2.41298e-17
Susd6	1.22109e-21	0.251442	0.878	0.843	2.48139e-17
Pard3b	1.39026e-21	-0.32878	0.594	0.68	2.82514e-17
Heatr5a	2.35323e-21	-0.25205	0.593	0.662	4.78199e-17
Ppm1h	2.4279e-21	-0.252306	0.928	0.946	4.93374e-17
Arl5b	4.1531e-21	0.263993	0.489	0.382	8.43952e-17
Dennd6a	7.92953e-21	-0.252001	0.415	0.502	1.61136e-16
Chrm3	8.76808e-21	0.292866	0.285	0.194	1.78176e-16
Zmym4	1.3128e-20	-0.254654	0.484	0.562	2.66774e-16
Garnl3	4.90868e-20	-0.270971	0.369	0.461	9.97493e-16
Gm5086	1.01756e-19	-0.267893	0.659	0.723	2.06778e-15
Apba1	1.22474e-19	-0.319355	0.535	0.618	2.48879e-15
Glul	1.50181e-19	-0.277814	0.909	0.946	3.05183e-15
Adgrl2	1.66219e-19	-0.30585	0.44	0.525	3.37774e-15
Fgd4	1.70348e-19	-0.252732	0.6	0.664	3.46165e-15
Dpy19l4	2.88021e-19	-0.260105	0.736	0.775	5.85287e-15
Prkn	6.67454e-19	-0.279558	0.804	0.857	1.35633e-14
H1f0	1.07916e-18	0.251679	0.413	0.317	2.19296e-14
Nos1ap	5.97963e-18	-0.277437	0.631	0.692	1.21512e-13
Tmem176a	6.11683e-18	0.250887	0.579	0.489	1.243e-13
Ccnd3	8.83548e-18	-0.274094	0.812	0.867	1.79546e-13
Slc24a3	1.14993e-17	-0.281429	0.567	0.647	2.33676e-13
Vps54	2.14227e-17	-0.254246	0.512	0.576	4.35331e-13
Adamts16	1.11816e-15	-0.258844	0.189	0.269	2.27221e-11
Bst2	1.67673e-15	0.271036	0.569	0.474	3.40727e-11
Dlgap4	4.4655e-15	0.296828	0.598	0.527	9.07435e-11
Rrad	9.44022e-15	0.253969	0.255	0.184	1.91835e-10
Gpr183	2.93975e-14	-0.268158	0.69	0.762	5.97387e-10
Klf12	1.35509e-13	-0.280787	0.745	0.793	2.75369e-09
Ifih1	1.45022e-13	0.371743	0.268	0.198	2.94699e-09
Cacnb2	1.53332e-13	-0.291223	0.52	0.592	3.11586e-09
Bcl2l11	1.8856e-13	0.375452	0.538	0.473	3.83173e-09
Lgals1	1.43853e-12	0.266634	0.42	0.343	2.92323e-08
Bcl2l1	1.70431e-12	0.309595	0.749	0.725	3.46332e-08
Mxd1	8.97204e-12	0.299314	0.281	0.217	1.82321e-07
Med21	1.08534e-10	0.38198	0.379	0.318	2.20551e-06
Itgav	1.37915e-10	0.292242	0.833	0.811	2.80257e-06
Jak1	8.17254e-10	0.290669	0.894	0.873	1.66074e-05
Chka	4.36696e-09	0.496602	0.513	0.465	8.87411e-05
Efnb2	2.83815e-07	0.262395	0.354	0.304	0.00576741
Trim35	5.74354e-07	0.265509	0.388	0.338	0.0116715
