# Supplementary material for: NG2 glia protect against prion neurotoxicity by inhibiting microglia-to-neuron prostaglandin E2 signaling
Source: Nat Neurosci. 2024 May 27;27(8):1534–44. doi: 10.1038/s41593-024-01663-x (PMC11303249; doi:10.1038/s41593-024-01663-x)
Supplement: Supplementary file 4 — Statistical source data. [file 41593_2024_1663_MOESM4_ESM.xlsx]

## Sheet: fig.1b
NG2			NeuN
NBH	Prion		NBH	Prion
0.60789	1.59941		0.785363	0.272947
1.6697	2.26551		1.41033	0.283075
1.07724	1.71299		1.07524	0.233608
0.812957	1.71961		1.02233	0.312888
1.14816	1.88582		0.930137	0.18778
0.684055	2.74592		0.7766	0.378105

## Sheet: fig.1d
NG2			Pdgfra
NBH	Prion		NBH	Prion
0.787501	9.72609		0.748498	1.42153
0.926829	7.58254		0.904486	1.11396
0.497048	6.89097		0.814124	1.32053
0.797552	8.61134		0.947191	1.52169
1.44209	9.78929		1.13882	1.65949
1.54898	16.0506		1.47388	2.31635

## Sheet: fig.1f
NBH	Prion
0.926605	3.11332
0.718667	3.09565
0.766738	4.08187
0.706882	2.58837
1.19549	2.72455
1.10185	2.84431
0.840687	3.38125
1.02964	3.01574
1.17774	2.86991
1.07072	2.70047
1.17907	2.50954
1.28591	2.2129
	1.79156
	3.62032

## Sheet: fig.1h
Ctx			Hipp			Thal
NBH	Prion		NBH	Prion		NBH	Prion
0.832208	1.81726		0.697375	1.53632		0.758501	1.51793
0.89024	2.1545		0.811348	1.90448		0.986568	1.75119
0.973349	1.76988		0.965998	1.6888		1.23729	2.58448
1.10106	1.90758		0.943764	1.88715		0.968104	2.90249
1.11383	1.77137		1.17781	1.84373		0.897892	1.88404
1.08932	1.93897		1.4037	1.60655		1.15164	2.24729
