# Supplementary material for: NG2 glia protect against prion neurotoxicity by inhibiting microglia-to-neuron prostaglandin E2 signaling
Source: Nat Neurosci. 2024 May 27;27(8):1534–44. doi: 10.1038/s41593-024-01663-x (PMC11303249; doi:10.1038/s41593-024-01663-x)
Supplement: Supplementary file 5 — Statistical source data. [file 41593_2024_1663_MOESM5_ESM.xlsx]

## Sheet: fig.2b
NG2
NBH+DMSO	0.574263	0.98726	0.686846	0.887746	0.607606	0.753424	0.628148	1.27393	0.933904	0.914524	0.623322	1.48686	1.33968	1.28082	0.967008	1.16712	0.962191	1.57249	1.35286
NBH+CP673451	0.165746	0.117113	0.0913073	0.161161	0.054597	0.200748	0.214429	0.205708	0.12569	0.124743	0.0856999	0.204238	0.129781	0.154179	0.287948	0.303156	0.163431	0.300562	0.168778
Prion+DMSO	2.49953	1.35596	2.40609	3.27116	1.82648	1.94027	5.16805	3.12592	3.6407	4.08382	4.46207	5.47747	3.21439	5.66312	2.38973	2.48264	2.71297
Prion+CP673451	0.586853	0.585786	0.532916	0.498417	0.424371	1.12347	0.197641	0.352087	0.546637	0.297539	0.190448	0.296128	0.655913	0.581723	0.249837	0.433707	0.661235	0.613201	0.438894
NeuN
NBH+DMSO	46.5	42.22	44.96	40.79	39.57	43.39	34.8	35.59	53.64	36.8	51.03	31.73	38.61	33.91	30.61	37.56	46.31	42.59
NBH+CP673451	40.59	45.77	37.99	42.2	29.53	36.27	49.64	45.43	45.26	43.2	46.36	43.53	43.38	44.32	44.51	40.38	40.05	35.4
Prion+DMSO	18.85	13.09	30.02	26.79	17.82	46.93	24.55	26.7	26.59	28.89	32.65	28.76	8.04	20.34	35.34	25.46	19.06	23.5
Prion+CP673451	8.4	6.85	6.81	3.1	4.88	26.66	13.1	12.34	12.72	15.14	12.69	15.33	7.6	6.02	15.35	19.15	9.05	18.49

## Sheet: fig.2c
Female				Male
Days post-inoculation	Ctrl	PdgfrαiDTR		Days post-inoculation	Ctrl	PdgfrαiDTR
179		1		193	1
179		1		209	1
176	1			208	1
175		1		194	1
174		1		206	1
168		1		200	1
168		1		205	1
183	1			199	1
183	1			214	1
183	1			209	1
183	1			190		1
180	1			190		1
189	1			192		1
189	1			170		1
191	1			192		1
193	1			191		1
196	1			206		1

## Sheet: fig.2e
NG2			Map2
Ctrl	PdgfrαiDTR		Ctrl	PdgfrαiDTR
0.779902	0.71952		18.64	6.96
1.08849	0.722772		10.55	7.35
1.1316	0.617644		14.89	10.91
0.956264	0.602488		20.43	10.29
1.0582	0.803758		21.43	14.77
0.985534	0.781729		26.13	11.95
