# Supplementary material for: NG2 glia protect against prion neurotoxicity by inhibiting microglia-to-neuron prostaglandin E2 signaling
Source: Nat Neurosci. 2024 May 27;27(8):1534–44. doi: 10.1038/s41593-024-01663-x (PMC11303249; doi:10.1038/s41593-024-01663-x)
Supplement: Supplementary file 6 — Statistical source data. [file 41593_2024_1663_MOESM6_ESM.xlsx]

## Sheet: fig.3b
DMSO	CP673451
800.015	155.559
866.683	122.227
888.906	100.004
777.793	177.781
866.683	133.336
733.347	177.781
888.906	133.336

## Sheet: fig.3c
	DMSO							CP673451
NG2	0.96801	0.95579	1.08083	1.07288	0.962415	0.968474		0.478199	0.488161	0.438382	0.461362	0.524749	0.465449
Pdgfrα	1.07984	0.889766	1.04079	1.11451	0.977491	0.917914		0.393051	0.380113	0.397745	0.359383	0.414312	0.306076
Cox2	0.949315	0.973834	1.0817	1.26311	0.833804	0.949497		2.78094	2.41405	2.47586	1.80889	1.9124	1.76001
Ptges	0.96816	1.06507	0.969781	1.07068	1.01434	0.920783		1.39853	1.29484	1.60491	1.21968	1.12039	1.07501

## Sheet: fig.3e
Ctrl	PDGFAA
600	1134
666	1467
798	1200
867	1332
867	1134
933	1533
732	1401

## Sheet: fig.3f
	Control					PDGFAA
NG2	0.917382	0.921722	1.0269	1.15165		1.25857	1.4008	1.35571	1.22827	1.48796	1.60024
Pdgfrα	0.958922	1.11189	0.933619	1.00458		1.93879	2.22491	2.25684	2.08729	2.07485	2.24585
Cox2	0.887926	0.963994	0.900407	1.29751		0.338065	0.415417	0.344286	0.525619	0.556939	0.325893
Ptges	0.907352	1.06365	0.933889	1.10951		0.50923	0.598162	0.492212	0.579999	0.570136	0.644919

## Sheet: fig.3g
Cox2			Ptges
DMSO	CP673451		DMSO	CP673451
1.29999	1.63143		1.17241	1.3323
1.36494	2.13964		1.30766	1.352
0.998434	1.99458		1.01268	1.4246
0.546577	1.67312		0.838234	1.16221
0.509617	1.33516		0.787682	1.2738
1.28045	1.34852		0.881345	1.35648

## Sheet: fig.3i
Cox2			Ptges
NBH	Prion		NBH	Prion
0.852301	3.60142		1.08204	2.5509
0.943737	5.9437		0.923571	2.75739
1.20396	3.25467		0.994388	2.2029
	6.31038			2.10378

## Sheet: fig.3k
Cox2			Ptges
Ctrl	PdgfrαiDTR		Ctrl	PdgfrαiDTR
1.11427	1.85384		1.22149	1.7268
0.726477	2.44434		0.960535	1.5998
0.545273	1.42564		1.0513	1.81268
1.36927	2.15078		0.65565	1.89993
1.26234	1.22636		0.909565	1.65146
0.98237	1.75087		1.20146	1.08576
