# Supplementary material for: NG2 glia protect against prion neurotoxicity by inhibiting microglia-to-neuron prostaglandin E2 signaling
Source: Nat Neurosci. 2024 May 27;27(8):1534–44. doi: 10.1038/s41593-024-01663-x (PMC11303249; doi:10.1038/s41593-024-01663-x)
Supplement: Supplementary file 7 — Statistical source data. [file 41593_2024_1663_MOESM7_ESM.xlsx]

## Sheet: fig.4b
Cox2+ microglia			Ptges+ microglia
NBH	Prion		NBH	Prion
0.0143369	0.0785985		0	0.032197
0.011505	0.125539		0	0.0618657
0.00976071	0.0431783		0.00881612	0.0442911
0.01208	0.129334		0.00981502	0.0514585
	0.0922397			0.0552681
	0.0765161			0.029711
	0.104678			0.0730086
	0.0597398			0.0359172

## Sheet: fig.4h
Ctrl	Tgfb2	Pleiotrophin	Midkine	Bmp7	Semaphorin3d
1.07922	0.382284	0.307808	0.320119	1.03663	1.2577
0.907812	0.54221	0.665078	0.469579	0.810103	0.752021
1.00439	0.392421	0.688247	0.66932	0.643782	0.798519
1.00858	0.698789	0.70576	0.592465	0.764073	0.81637

## Sheet: fig.4i
Ctrl	Tgfb2	Pleiotrophin	Midkine	Bmp7	Semaphorin3d
0.985107	0.727865	0.719524	0.685415	1.19887	0.707495
0.949605	0.549538	0.630826	0.656516	0.885518	1.0341
1.00755	0.72887	0.579864	0.720504	0.804156	0.951026
1.05774	0.562079	0.542388	0.567892	0.962454	0.903721
