# Supplementary material for: NG2 glia protect against prion neurotoxicity by inhibiting microglia-to-neuron prostaglandin E2 signaling
Source: Nat Neurosci. 2024 May 27;27(8):1534–44. doi: 10.1038/s41593-024-01663-x (PMC11303249; doi:10.1038/s41593-024-01663-x)
Supplement: Supplementary file 8 — Statistical source data. [file 41593_2024_1663_MOESM8_ESM.xlsx]

## Sheet: fig.5b
NBH+DMSO	36.7	41.75	46.17	39.25	49.25	44.3	41.68	51.73	42.69	34.02	43.11	46.64	48.94	46.41	41.61	46.5	44.45	42.32
NBH+PGE2	42.28	54.64	44.99	33.33	48.77	45.62	41.43	44.32	34.56	48.98	46.53	37.95	39.31	33.72	39.11	37.29	36.53	45.65
NBH+PGD2	42.8	51.72	42.46	47.52	50.18	40.24	40.76	42.68	39.72	44.12	45.44	45.77	42.41	40.73	44.84	37.81	42.62	41.48
Prion+DMSO	22.16	17.93	39.9	28.21	17.6	18.28	42.12	26.06	23.06	27.82	14.25	28.86	42.31	44.82	34.03	31.1	21.79	35.52
Prion+PGE2	15.39	2.05	20.14	10.3	11.27	15.5	5.35	26.78	34.22	21.16	14.74	26.76	8.8	7.75	19.41	23.56	7.24	14.56
Prion+PGD2	28.52	15.25	38.25	22.52	18.34	22.63	26.4	27.33	37.43	20.3	31.91	24.23	43.55	30.79	44.28	29.95	26.38	19.65

## Sheet: fig.5d
NBH+DMSO	33.57	40.1	37.6	37.68	44.25	37.36	39.63	41.8	35.4	38.4	32.11	36.38	35.68	37.54	38.88	35	40.5	38.77
NBH+C118	37.95	39.71	37.72	44.09	35.6	42.64	35.78	38.57	34.22	35.48	41.02	41.39	41.02	43.5	41.36	38.86	35.59	42.89
NBH+C934	34.78	39.9	39.04	40.97	39.45	38.32	40.3	39.45	43.29	42.49	44.23	43.65	35.23	41.38	45.22	40.55	38.34	30.42
Prion+DMSO	24.83	7.2	32.99	17.48	37.17	13.81	32.43	14.44	18.18	19.16	28.21	20.78	24.59	34.01	28.32	23.6	26.67	10.25
Prion+C118	31.8	35.11	35.77	34.94	32.05	38.81	38.73	30.4	35.04	39.55	36.49	19.13	37.8	31.5	33.33	24.71	38.92	36.78
Prion+C934	25.37	27.33	34.35	36.69	23.34	41.34	39.85	38.5	37.04	31.78	37.54	33.64	36.97	35.1	36.67	38.14	22.67	30.42

## Sheet: fig.5e
Days post inoculation	WT	Cox2Luc
199		1
210		1
197		1
199		1
197	1
193	1
186	1
197	1
178	1
177	1
177	1
186	1
205		1
178	1
199		1
180		1
186		1
199		1

## Sheet: fig.5g
	WT							Cox2Luc
NBH	41.03	39.14	39.34	38.38	42.06	40.48		42.46	40.8	39.92	41.42	39.34	40.09
Prion	17.84	8.69	25.55	19.09	19.81	24.63		30.37	32.87	28.49	30.17	28.06	31.64
