# Supplementary material for: NG2 glia protect against prion neurotoxicity by inhibiting microglia-to-neuron prostaglandin E2 signaling
Source: Nat Neurosci. 2024 May 27;27(8):1534–44. doi: 10.1038/s41593-024-01663-x (PMC11303249; doi:10.1038/s41593-024-01663-x)
Supplement: Supplementary file 9 — Statistical source data. [file 41593_2024_1663_MOESM9_ESM.xlsx]

## Sheet: fig.6b
NBH+DMSO	39.85	40.37	39.2	42.33	32.84	40.85	40.44	37.4	31.85	35.5	42.1	38.28	43.25	38.8	34.29	43.71	34.38
NBH+CP673451	35.71	42.42	38.3	36.52	39.11	39.65	43.95	43.39	34.4	43.86	29.51	36.23	30.59	34.31	37.23	33.81	31.87
NBH+CP673451+C118	37.63	45.89	41.08	32.66	45.4	37.75	43.34	35.37	42.51	29.77	35.62	34.63	34.24	33.83	37.66	28.5	29.8
NBH+CP673451+C934	38.02	37.51	39.12	33.46	40.56	35.4	30.35	37.95	32.51	36.81	36.04	39.87	28.89	44.71	32.85	30.01	42.36
Prion+DMSO	30.93	33.1	21.2	14.38	30.79	30.49	25.84	12.4	23.76	24.21	28.18	39.2	30.95	11.73	31.71	27.19	21.39	29.63
Prion+CP673451	13.61	1.11	11.24	16.6	15.25	12.53	19.5	9.11	11.85	16.43	4.62	12.69	15.85	20.35	14.54	12.16	24.59	14.66	15.94	14.58
Prion+CP673451+C118	25.34	21.68	22.5	28.79	37.22	23.62	12.95	27.99	27.93	21.22	22.71	24.47	19.14	28.68	30.81	27.07	21.19	21.16	29.67	30.16	24.07
Prion+CP673451+C934	21.09	22.3	18.92	19.88	15.56	13.07	20.69	10.73	29.4	22.16	21.38	19.32	15.43	11.52	24.24	15.42	22.31	11.62	17.8	17.08	16.93

## Sheet: fig.6c
Days post-inoculation	Ctrl/WT	PdgfrαiDTR/WT	Ctrl/Cox2Luc	PdgfrαiDTR/Cox2Luc
177	1
194	1
172	1
181	1
183	1
184	1
187	1
186	1
185	1
199	1
175		1
180		1
175		1
183		1
181		1
181		1
184		1
177		1
177		1
177		1
168		1
214			1
208			1
160			1
199			1
186			1
192			1
201			1
207			1
207			1
193			1
191			1
179				1
191				1
195				1
200				1
199				1
199				1
197				1
207				1
212				1

## Sheet: fig.6e
Ctrl/WT	PdgfrαiDTR/WT	Ctrl/Cox2Luc	PdgfrαiDTR/Cox2Luc
21.365	12.22	28.78	23.84
18.315	14.1167	25.665	22.37
23.7875	17.11	27.5325	29.5975
19.0775	7.1275	24.9075	23.69
19.4033	15.725	21.25	28.195
23.33	12.6875	23.7025	26.08
