# Supplementary material for: NG2 glia protect against prion neurotoxicity by inhibiting microglia-to-neuron prostaglandin E2 signaling
Source: Nat Neurosci. 2024 May 27;27(8):1534–44. doi: 10.1038/s41593-024-01663-x (PMC11303249; doi:10.1038/s41593-024-01663-x)
Supplement: Supplementary file 10 — Statistical source data. [file 41593_2024_1663_MOESM10_ESM.xlsx]

## Sheet: fig.7b
Ctrl	Ptger1	Ptger2	Ptger3	Ptger4
0.942951	0.469058	0.850085	1.11724	0.530832
0.977623	0.46982	0.921553	1.03006	0.448491
0.920394	0.668069	0.777676	0.905095	0.534239
0.820185	0.584713	0.758776	0.851762	0.587629

## Sheet: fig.7d
NeuN					Map2					Tau
0 μM	1 μM	5 μM	10 μM		0 μM	1 μM	5 μM	10 μM		0 μM	1 μM	5 μM	10 μM
603	411	229	155		22.2866	13.2221	1.99388	0.576375		57.4098	48.0975	12.9787	10.7647
532	556	193	73		20.7874	17.9295	1.85775	0.675		57.0258	52.3856	11.4941	14.6333
482	448	298	139		16.5584	16.9939	1.22138	0.550875		50.1269	48.1774	11.583	12.1222
554	484	290	107		24.1924	15.028	5.95335	1.72538		71.7135	34.4351	19.9674	8.73
492	398	291	156		20.9465	17.7349	7.68525	0.84651		58.7349	48.8578	16.8137	7.3452
563	463	163	68		20.7136	18.3851	1.56525	0.73575		60.173	46.4226	20.1048	5.66325

## Sheet: fig.7f
NBH+0mM	42.943	42.349	52.537	55.899	56.735	51.05	45.728	52.73	44.229	41.99	44.777	52.242
NBH+1mM	44.813	51.421	53.469	48.223	53.726	55.297	45.481	53.146	49.712	59.188	52.216	57.967
NBH+5mM	31.55	42.119	36.953	39.099	33.621	32.067	35.522	34.118	37.655	31.145	31.854	37.584
Prion+0mM	17.652	26.495	23.273	16.501	20.203	34.518	26.976	35.008	25.705	32.447	27.111	19.013	23.123	15.185	34.201
Prion+1mM	12.333	4.685	12.905	17.787	12.402	22.95	10.2	15.573	13.391	12.904	9.921	9.271	13.49	7.183	9.531
Prion+5mM	5.195	4.387	5.494	10.315	4.391	9.116	4.074	10.757	6.684	2.337	2.944	10.995	4.715	3.66
