# Supplementary material for: NG2 glia protect against prion neurotoxicity by inhibiting microglia-to-neuron prostaglandin E2 signaling
Source: Nat Neurosci. 2024 May 27;27(8):1534–44. doi: 10.1038/s41593-024-01663-x (PMC11303249; doi:10.1038/s41593-024-01663-x)
Supplement: Supplementary file 11 — Statistical source data. [file 41593_2024_1663_MOESM11_ESM.xlsx]

## Sheet: Extended Data fig.1b
NBH	Prion
0.627709	1.54909
0.588581	1.2743
0.985612	2.98664
0.910302	1.46672
1.3247	3.85041
1.41532	4.03856
1.95654	2.41418
0.191231	2.03267
	2.6745
	2.34298
	3.53874

## Sheet: Extended Data fig.1f
NeuN
NBH+DMSO	27.276	24.111	44.307	26.618	32.307	42.201	55.578	51.414	21.537	23.004	44.023	23.8	26.217	34.352
NBH+CP673451	30.906	55.466	34.954	22.725	30.461	42.152	35.344	41.242	47.334	27.034	38.439	53.689	40.346	30.526
Prion+DMSO	20.063	16.538	21.346	19.897	22.622	15.092	33.128	33.402	15.138	20.95	31.587	31.4	11.807	25.608
Prion+CP673451	9.579	7.657	9.169	13.182	19.961	22.022	18.132	16.194	14.956	7.446	19.692	23.181	13.22	13.105
NG2
NBH+DMSO	0.342453	0.859248	1.79359	0.597739	1.46716	1.1527	0.544378	1.24272
NBH+CP673451	0.0593483	0.0772234	0.0406827	0.0932933	0.0677342	0.0707826	0.246919	0.0766293	0.0548728	0.046518	0.0447641	0.0629296	0.0757189	0.0807888	0.111934
Prion+DMSO	1.2508	2.13255	2.19023	3.31454	1.31011	1.88258	1.75402	2.54991	3.51404	3.24781
Prion+CP673451	0.192226	0.0753097	0.198949	0.447103	0.154729	0.213448	0.285461	0.301565	0.392519	0.334102	0.149395	0.25092	0.230197	0.258067	0.108479
