# Supplementary material for: NG2 glia protect against prion neurotoxicity by inhibiting microglia-to-neuron prostaglandin E2 signaling
Source: Nat Neurosci. 2024 May 27;27(8):1534–44. doi: 10.1038/s41593-024-01663-x (PMC11303249; doi:10.1038/s41593-024-01663-x)
Supplement: Supplementary file 12 — Statistical source data. [file 41593_2024_1663_MOESM12_ESM.xlsx]

## Sheet: Extended Data fig.2c
NeuN
NBH+DMSO	50.127	44.704	39.336	42.702	43.054	36.85	42.779	40.436	37.631	54.461	48.939	40.315	48.774	47.454	40.26	48.994	43.428	33.869	37.961	47.025
NBH+CP673451	48.4995	47.292	45.423	42.588	52.731	57.897	54.894	48.888	57.9075	52.6995	45.633	35.595	46.914	43.659	32.697	49.329	44.373	40.194	47.8065	36.792
Prion+DMSO	27.23	43.04	38.65	25.12	26.19	40.38	37.78	32.45	18.53	31.07	51.32	31.26	29.72	34.27	33.08	41.86	42.59	41.31	33.62	34.1	40.54	31.99	26.1	31.43	28.36	33.4	33.59	39.33
Prion+CP673451	27.251	20.111	25.483	15.181	16.5495	16.3795	23.1795	23.1285	19.9325	32.4785	20.468	22.3295	26.6135	25.0325	30.039	30.379	16.235	21.964	24.2845	23.545	20.298	19.771	26.1545	19.72	25.466	33.728	32.096	28.1095	32.6145	24.7945	22.933
NG2
NBH+DMSO	0.934849	0.96808	0.897963	0.95127	0.933325	0.977622	1.3648	0.804025	0.738373	0.723303	1.511	1.19539
NBH+CP673451	0.778187	0.6948	0.267214	0.751859	0.363473	0.508416	0.858222	0.674623	0.382041	0.761967	0.912335	0.555472	0.761967	0.712335	0.867788	0.555472
Prion+DMSO	3.04021	2.82994	1.89904	1.58785	2.9568	2.07424	1.85002	1.65662	1.53949	3.09904	2.22091	2.45464	2.32912	1.94745	2.14002	1.88814
Prion+CP673451	2.7145	2.29155	2.15781	1.76617	1.83739	3.30533	2.03866	2.42588	1.62362	3.08855	2.99449	2.25591	1.26487	1.39791	1.9501	1.29295
