# Supplementary material for: NG2 glia protect against prion neurotoxicity by inhibiting microglia-to-neuron prostaglandin E2 signaling
Source: Nat Neurosci. 2024 May 27;27(8):1534–44. doi: 10.1038/s41593-024-01663-x (PMC11303249; doi:10.1038/s41593-024-01663-x)
Supplement: Supplementary file 13 — Statistical source data. [file 41593_2024_1663_MOESM13_ESM.xlsx]

## Sheet: Extended Data fig.3b
Female				Male
Days post-inoculation	Ctrl	PdgfrαiDTR		Days post-inoculation	Ctrl	PdgfrαiDTR
181	1			180		1
174		1		184	1
183		1		180		1
191	1			182		1
173	1			180	1
177	1			195	1
177	1			183		1
177		1		191	1
177	1			182		1
174		1		177		1
177	1			182	1
177	1			191	1
174		1		195	1
				174		1
				184		1
				181	1
				177		1
