# Supplementary material for: NG2 glia protect against prion neurotoxicity by inhibiting microglia-to-neuron prostaglandin E2 signaling
Source: Nat Neurosci. 2024 May 27;27(8):1534–44. doi: 10.1038/s41593-024-01663-x (PMC11303249; doi:10.1038/s41593-024-01663-x)
Supplement: Supplementary file 15 — Statistical source data. [file 41593_2024_1663_MOESM15_ESM.xlsx]

## Sheet: Extended Data fig.5b
DMSO	CP6734351
0.93202	1.02327
0.970881	0.910149
1.06717	0.787342
1.00324	0.928576
1.02669

## Sheet: Extended Data fig.5d
DMSO	CP673451
0.965152	1.26031
0.792481	1.14733
1.0405	1.20147
1.1267	0.841866
1.07517

## Sheet: Extended Data fig.5f
Ctrl	PdgfrαiDTR
0.941486	0.983718
0.956983	1.11415
1.08105	1.02846
1.02048	1.11089
	1.14802

## Sheet: Extended Data fig.5h
Ctrl	PdgfrαiDTR
1.05842	0.789439
1.11495	1.10566
0.877496	0.872581
0.949131	1.32582
	1.00953

## Sheet: Extended Data fig.5j
NBH+DMSO	0.672026	0.844135	1.18952	0.372597	0.350539	1.33197	1.10558	0.531023	0.824705	0.389984	0.288472	0.927425	2.25822	3.02862	1.76283	0.965691	1.78713	0.884954	0.212872	0.271715
NBH+CP673451	0.809545	0.471014	0.870976	0.53827	0.467051	0.974585	1.15827	1.07647	0.464146	0.823293	0.90248	1.01177	1.26776	0.190746	1.61518	1.64926	0.932703	2.67113	0.839884
Prion+DMSO	4.24254	1.8141	4.15953	1.85712	2.43631	1.45568	9.70341	2.88076	4.05074	3.90758	4.10253	6.59628	2.81968	10.085	2.16156	2.88207	2.59322
Prion+CP673451	8.29645	4.77371	2.39133	1.73882	2.14423	1.82218	3.00657	4.08915	0.761992	1.22464	4.34071	3.42479	2.22329	1.98636	6.99523	3.7371	0.835951	3.2222	7.24589	4.70132

## Sheet: Extended Data fig.5l
Iba1			Cd68
Ctrl	PdgfrαiDTR		Ctrl	PdgfrαiDTR
0.409054	1.88197		0.475108	1.40243
1.2655	1.21887		1.08669	0.884902
1.32545	0.714085		1.4382	0.712456
0.213536	0.243215		0.902203	0.500143
0.865823	2.4575		0.825821	2.14278
1.92064	0.463135		1.27198	0.708887

## Sheet: Extended Data fig.5m
TNFa			IL1b			IL12b
DMSO	CP673451		DMSO	CP673451		DMSO	CP673451
0.785404	0.439392		1.95277	1.27368		1.37671	1.01838
1.27562	0.539564		0.992073	0.543204		1.01694	0.729912
1.14981	0.648314		0.582477	0.847672		0.890149	1.11693
0.812413	0.652842		0.589716	0.611189		0.889598	0.760408
0.747271	0.629858		0.58812	0.561431		0.556575	0.926445
1.22947	0.487093		1.29484	0.705798		1.27003	1.777

## Sheet: Extended Data fig.5n
TNFa			IL1b			IL12b
Ctrl	PdgfrαiDTR		Ctrl	PdgfrαiDTR		Ctrl	PdgfrαiDTR
1.00881	1.11381		0.988653	1.02409		1.08602	1.12713
0.829144	0.937862		1.00975	0.958642		1.00112	1.26921
1.17323	0.882637		1.02018	1.19186		1.17478	1.2671
1.0968	0.678715		0.922612	1.06578		0.800105	0.622672
0.929072	0.708439		1.06426	0.832465		0.978523	0.880737
