# Supplementary material for: NG2 glia protect against prion neurotoxicity by inhibiting microglia-to-neuron prostaglandin E2 signaling
Source: Nat Neurosci. 2024 May 27;27(8):1534–44. doi: 10.1038/s41593-024-01663-x (PMC11303249; doi:10.1038/s41593-024-01663-x)
Supplement: Supplementary file 16 — Statistical source data. [file 41593_2024_1663_MOESM16_ESM.xlsx]

## Sheet: Extended Data fig.6
Cox1
NBH+DMSO	0.863351	1.32208	0.814571	0.831851	0.938799	1.2394	1.03317
NBH+CP673451	0.943787	0.714172	0.978448	0.651633	0.884392	0.785507	0.852776
Prion+DMSO	1.24351	1.18186	1.25974	1.50167	1.40833	1.29854	1.25711
Prion+CP673451	1.22737	1.20286	1.00927	1.62129	1.57374	1.56757	1.60439
Ptgds
NBH+DMSO	1.27676	0.993073	0.788699	1.54441	0.70033	1.24979	0.739774
NBH+CP673451	1.16198	1.2307	1.32647	1.08092	0.684548	0.570316	0.769681
Prion+DMSO	1.16195	1.04354	1.06993	0.584586	0.930311	1.27463	1.01372
Prion+CP673451	1.33112	1.22058	0.844276	0.867701	1.31788	1.57495	1.73149
