# Supplementary material for: NG2 glia protect against prion neurotoxicity by inhibiting microglia-to-neuron prostaglandin E2 signaling
Source: Nat Neurosci. 2024 May 27;27(8):1534–44. doi: 10.1038/s41593-024-01663-x (PMC11303249; doi:10.1038/s41593-024-01663-x)
Supplement: Supplementary file 17 — Statistical source data. [file 41593_2024_1663_MOESM17_ESM.xlsx]

## Sheet: Extended Data fig.7b
Cox2+ microglia			Ptges+ microglia
NBH	Prion		NBH	Prion
0.0178051	0.071298		0.00679832	0.0252895
0.00116641	0.132641		0	0.0650978
	0.0654678			0.039604
	0.146085			0.0730427
	0.138008			0.066778
	0.0568138			0.0454894
	0.0680229			0.0341704
