# Supplementary material for: NG2 glia protect against prion neurotoxicity by inhibiting microglia-to-neuron prostaglandin E2 signaling
Source: Nat Neurosci. 2024 May 27;27(8):1534–44. doi: 10.1038/s41593-024-01663-x (PMC11303249; doi:10.1038/s41593-024-01663-x)
Supplement: Supplementary file 18 — Statistical source data. [file 41593_2024_1663_MOESM18_ESM.xlsx]

## Sheet: Extended Data fig.8b
99.0329
97.3856
93.8329
98.7421
97.9734
