# Supplementary material for: NG2 glia protect against prion neurotoxicity by inhibiting microglia-to-neuron prostaglandin E2 signaling
Source: Nat Neurosci. 2024 May 27;27(8):1534–44. doi: 10.1038/s41593-024-01663-x (PMC11303249; doi:10.1038/s41593-024-01663-x)
Supplement: Supplementary file 19 — Statistical source data. [file 41593_2024_1663_MOESM19_ESM.xlsx]

## Sheet: Extended Data fig.10b
NeuN			Map2			Tau
0 μM	10 μM		0 μM	10 μM		0 μM	10 μM
453	350		21.2888	10.0047		49.8315	27.2452
449	129		18.6983	1.13475		50.9705	6.276
632	108		24.9348	0.3725		55.7833	9.651
666	224		16.3017	2.24025		38.35	12.8745
551	114		19.8005	1.277		48.4635	9.906
485	263		18.5317	2.22775		44.1935	18.0325

## Sheet: Extended Data fig.10d
NeuN					Map2					Tau
0 μM	1 μM	5 μM	10 μM		0 μM	1 μM	5 μM	10 μM		0 μM	1 μM	5 μM	10 μM
629	534	508	544		16.8925	17.122	18.363	18.7105		34.872	36.491	47.5647	39.9935
531	677	469	774		13.4797	19.806	14.5	13.4445		35.3152	35.1872	30.2495	40.9068
582	507	581	569		17.3405	13.6937	16.1752	13.4445		42.0222	55.807	57.3612	57.763
545	474	485	470		13.931	11.512	13.2715	14.8552		32.0565	27.5542	31.7515	35.9005
551	399	471	497		21.1895	19.1352	23.657	14.0002		43.7332	28.1755	33.009	40.167
411	700	745	756		21.2775	23.8998	19.0562	21.2553		52.4032	53.1955	63.4025	44.9382

## Sheet: Extended Data fig.10f
NBH+0mM	38.019	39.469	42.465	46.301	48.15	42.849	35.587	35.185	44.607	43.262
NBH+1mM	40.452	38.03	47.785	46.359	38.611	42.732	37.949	39.484	40.09	35.128
NBH+5mM	47.071	36.73	45.991	38.663	39.345	40.47	38.402	39.169	45.114	36.159
Prion+0mM	17.49	11.239	15.311	21.451	24.246	28.639	24.724	26.828	27.376	21.352
Prion+1mM	25.288	20.105	16.727	29.939	20.082	10.667	20.442	20.562	26.524	27.805
Prion+5mM	24.138	17.039	20.99	19.196	22.691	25.782	22.199	20.875	20.71	26.827
